# Supplementary material for: Association between physical health and physical activity behaviors for children aged 3–6 years in kindergarten: A cross-sectional study from China
Source: PLoS One. 2022 Dec 15;17(12):e0278341. doi: 10.1371/journal.pone.0278341 (PMC9754297; doi:10.1371/journal.pone.0278341)
Supplement: S1 Data — (XLS) [file pone.0278341.s002.xls]

## Sheet: data
Sample sequence	gender	region	age	Dynamic indoor activity days	Dynamic indoor activity duration	Dynamic outdoor activity days	Dynamic outdoor activity duration	Total duration of dynamic activities	static indoor activity days	static indoor activity duration	static outdoor activity days	static outdoor activity duration	Total duration of static activities	Total duration of outdoor activities	Total duration of indoor activities	Total duration in kindergarten	Height	Weight	BMI	standing long jump	sit-and-reach	10 m shuttle run	balance beam walking	double-legtimed hop	tennis throwing
2	1	1	3.5	3	20	5	120	660	5	70	1	15	365	615	410	1025	98	13.2	13.74	70	8	7.7	17	9	3.5
6	1	1	3.5	3	20	5	120	660	5	70	1	15	365	615	410	1025	101	15.9	15.59	57	7	8.9	15.3	7	5.5
8	1	1	3.5	3	20	5	120	660	5	70	1	15	365	615	410	1025	102	16.4	15.76	74	13	7.1	6.7	6	5
11	1	1	3.5	3	20	5	120	660	5	70	1	15	365	615	410	1025	99	15	15.3	75	13	8.2	15.7	5	5.5
13	1	1	4	3	20	5	120	660	5	70	1	15	365	615	410	1025	102	16.5	15.86	60	7.5	7.3	19.3	6	4.5
15	1	1	3.5	3	20	5	120	660	5	70	1	15	365	615	410	1025	99	13.9	14.18	102	-2	6.9	7	8	3.5
26	1	1	3.5	3	20	5	120	660	5	70	1	15	365	615	410	1025	98	14.1	14.68	70	9	7.3	5.2	5	4
27	1	1	3	3	20	5	120	660	5	70	1	15	365	615	410	1025	102	14.8	14.23	83	9.3	7.9	18.8	7	3.5
28	1	1	3.5	3	20	5	120	660	5	70	1	15	365	615	410	1025	100	12.9	12.9	76	8	8	16.8	8	2.5
31	1	1	3.5	3	20	5	120	660	5	70	1	15	365	615	410	1025	106	17.1	15.22	61	14	8.9	17.9	7	2
32	1	1	3.5	3	20	5	120	660	5	70	1	15	365	615	410	1025	106	17.1	15.22	69	11	7	15.1	6	5.5
34	1	1	3.5	3	20	5	120	660	5	70	1	15	365	615	410	1025	105	16.4	14.88	78	14	7.7	15.2	5	3.5
37	1	1	3.5	3	20	5	120	660	5	70	1	15	365	615	410	1025	101	15.5	15.19	59	15	7.3	8.1	6	3
38	1	1	3.5	3	20	5	120	660	5	70	1	15	365	615	410	1025	103	16.4	15.46	78	7	6.8	6.1	9	3.5
40	1	1	3	3	20	5	120	660	5	70	1	15	365	615	410	1025	101	15.4	15.1	73	15	8.3	12.4	8	3.5
46	1	1	4.5	3	30	5	120	690	5	75	1	25	400	625	465	1090	106	16.8	14.95	92	16	8	11.8	6	5
47	1	1	4.5	3	30	5	120	690	5	75	1	25	400	625	465	1090	105	16.8	15.24	89	4	6.9	7	5	7
48	1	1	4.5	3	30	5	120	690	5	75	1	25	400	625	465	1090	114	23.9	18.39	71	7	7.3	16.2	6	5
49	1	1	4.5	3	30	5	120	690	5	75	1	25	400	625	465	1090	106	14.7	13.08	60	9.5	7.1	12.9	6	4
50	1	1	4.5	3	30	5	120	690	5	75	1	25	400	625	465	1090	107	15.7	13.71	109	4	7.2	7.5	999.9	6
51	1	1	4.5	3	30	5	120	690	5	75	1	25	400	625	465	1090	101	15.2	14.9	56	11	6.9	12.3	6	4
54	1	1	4.5	3	30	5	120	690	5	75	1	25	400	625	465	1090	105	16.7	15.15	87	14	6.9	6	8	9
55	1	1	4	3	20	5	120	660	5	70	1	15	365	615	410	1025	103	15.6	14.7	85	11	7.5	7	6	5.5
57	1	1	4	3	20	5	120	660	5	70	1	15	365	615	410	1025	101	14.3	14.02	66	10	7.5	4.4	8	4
58	1	1	4	3	20	5	120	660	5	70	1	15	365	615	410	1025	102	13.9	13.36	65	7.5	7.7	25.1	7	5
59	1	1	4.5	3	30	5	120	690	5	75	1	25	400	625	465	1090	106	18	16.02	68	8	6.2	12.4	7	6
60	1	1	4.5	3	30	5	120	690	5	75	1	25	400	625	465	1090	108	21.3	18.26	67	10	7	14.4	8	4.5
62	1	1	4.5	3	30	5	120	690	5	75	1	25	400	625	465	1090	111	17.9	14.53	113	5	6.5	11.8	4	7.5
63	1	1	4.5	3	30	5	120	690	5	75	1	25	400	625	465	1090	107	18.4	16.07	109	14	6.8	5.6	6	6
66	1	1	4.5	3	30	5	120	690	5	75	1	25	400	625	465	1090	108	17.2	14.75	107	9	6.2	5.5	5	5.5
68	1	1	4.5	3	30	5	120	690	5	75	1	25	400	625	465	1090	103	14.4	13.57	75	8.5	6.9	6.5	5	6
69	1	1	4	3	20	5	120	660	5	70	1	15	365	615	410	1025	106	18.6	16.55	90	12	6.7	9.1	5	4
70	1	1	4.5	3	30	5	120	690	5	75	1	25	400	625	465	1090	103	13.7	12.91	103	13	8.3	8.3	6	4
72	1	1	4.5	3	30	5	120	690	5	75	1	25	400	625	465	1090	108	17.9	15.35	84	9	7.4	4.9	5	5.5
73	1	1	4.5	3	30	5	120	690	5	75	1	25	400	625	465	1090	109	19.5	16.41	77	10	6.3	7.7	6	7.5
74	1	1	4.5	3	30	5	120	690	5	75	1	25	400	625	465	1090	108	18.1	15.52	86	6	6.9	8.9	7	4.5
75	1	1	4.5	3	30	5	120	690	5	75	1	25	400	625	465	1090	112	19.8	15.78	104	4	6.9	6.6	7	9
76	1	1	4.5	3	30	5	120	690	5	75	1	25	400	625	465	1090	108	17.7	15.17	81	9.5	7	10.8	5	4
77	1	1	4.5	3	30	5	120	690	5	75	1	25	400	625	465	1090	107	18.5	16.16	61	14	7.6	14.2	6	4
78	1	1	4	3	20	5	120	660	5	70	1	15	365	615	410	1025	103	15.3	14.42	92	11	8	8	13	4.5
80	1	1	4.5	3	30	5	120	690	5	75	1	25	400	625	465	1090	104	15.3	14.15	112	5.5	6.6	5.8	6	5
81	1	1	4.5	3	20	5	120	660	5	70	1	15	365	615	410	1025	104	15.2	14.05	88	8	7	9.3	6	4.5
85	1	1	4.5	3	30	5	120	690	5	75	1	25	400	625	465	1090	108	20	17.15	107	8.4	6.2	6.1	6	9.5
87	1	1	4	3	20	5	120	660	5	70	1	15	365	615	410	1025	99	15.1	15.41	72	11	7.3	10.1	5	3
92	1	1	4.5	3	30	5	120	690	5	75	1	25	400	625	465	1090	105	17.6	15.96	72	10.5	6.6	12.7	6	4.5
93	1	1	4.5	3	20	5	120	660	5	70	1	15	365	615	410	1025	109	17.8	14.98	97	13	6.7	5.4	7	6.5
94	1	1	4.5	3	30	5	120	690	5	75	1	25	400	625	465	1090	108	18.6	15.95	62	12	6.7	6.1	6	4.5
95	1	1	4.5	3	30	5	120	690	5	75	1	25	400	625	465	1090	108	17.3	14.83	88	7.5	7.1	8.4	7	6.5
96	1	1	4.5	3	30	5	120	690	5	75	1	25	400	625	465	1090	112	19.2	15.31	107	10	6.7	13.4	6	10
97	1	1	4.5	3	30	5	120	690	5	75	1	25	400	625	465	1090	106	15.7	13.97	95	5.3	6.6	14.1	5	3.5
98	1	1	4	3	20	5	120	660	5	70	1	15	365	615	410	1025	104	17.2	15.9	56	9.5	8.6	11	7	3.5
100	1	1	4.5	3	30	5	120	690	5	75	1	25	400	625	465	1090	106	16.2	14.42	76	11.5	7.4	10.2	6	4
101	1	1	4.5	3	30	5	120	690	5	75	1	25	400	625	465	1090	102	15.3	14.71	84	4.5	7.4	4.9	8	7
102	1	1	4	3	20	5	120	660	5	70	1	15	365	615	410	1025	109	17.5	14.73	99	10	6	7.3	6	8.5
103	1	1	4	3	20	5	120	660	5	70	1	15	365	615	410	1025	102	15.3	14.71	61	5.5	7.9	10.5	6	1.5
104	1	1	4.5	3	30	5	120	690	5	75	1	25	400	625	465	1090	103	14.2	13.38	61	6.5	7.4	7	6	4
105	1	1	4.5	3	30	5	120	690	5	75	1	25	400	625	465	1090	109	17.3	14.56	54	15.3	6.6	11.2	7	6
106	1	1	4	3	25	5	120	675	5	70	1	15	365	615	425	1040	95	12.8	14.18	70	11	8.2	7.1	6	4.5
107	1	1	4	3	20	5	120	660	5	70	1	15	365	615	410	1025	105	16.5	14.97	76	10	7.2	10.5	7	5
108	1	1	4	3	20	5	120	660	5	70	1	15	365	615	410	1025	101	17.1	16.76	85	19	7	10.5	7	4.5
115	1	1	5	3	30	5	120	690	5	75	1	25	400	625	465	1090	110	19.9	16.45	61	8.5	6.5	11.3	6	4
116	1	1	5.5	3	35	5	120	705	5	80	1	30	430	630	505	1135	112	19	15.15	119	10	6.3	3.7	6	6.5
119	1	1	5	3	30	5	120	690	5	75	1	25	400	625	465	1090	101	14.3	14.02	107	8.5	6.5	6	5	12
120	1	1	5.5	3	35	5	120	705	5	80	1	30	430	630	505	1135	119	19	13.42	113	7.5	5.8	4	5	6.5
121	1	1	5	3	30	5	120	690	5	75	1	25	400	625	465	1090	106	16.2	14.42	90	6.5	7.4	4.2	6	6.5
122	1	1	5.5	3	35	5	120	705	5	80	1	30	430	630	505	1135	109	16.6	13.97	106	2	6.1	4.6	7	5
123	1	1	5.5	3	35	5	120	705	5	80	1	30	430	630	505	1135	116	19.4	14.42	114	-2	6.4	4.5	5	12.5
124	1	1	5.5	3	35	5	120	705	5	80	1	30	430	630	505	1135	117	25.8	18.85	83	5.5	6.3	7.7	5	8.5
125	1	1	5.5	3	30	5	120	690	5	75	1	25	400	625	465	1090	113	19.1	14.96	107	14	6.4	3.9	7	6
126	1	1	5.5	3	35	5	120	705	5	80	1	30	430	630	505	1135	115	17.3	13.08	119	7	6.2	5.3	4	9
127	1	1	5.5	3	30	5	120	690	5	75	1	25	400	625	465	1090	112	16.1	12.83	74	10	5.8	6.5	5	8
129	1	1	5.5	3	35	5	120	705	5	80	1	30	430	630	505	1135	121	18.8	12.84	73	2	6.6	7.2	9	5.5
130	1	1	5	3	30	5	120	690	5	75	1	25	400	625	465	1090	114	19.7	15.16	76	10	6.8	8.5	5	11.5
131	1	1	5.5	3	30	5	120	690	5	75	1	25	400	625	465	1090	111	17.3	14.04	81	10	6.8	6.3	5	6
132	1	1	5	3	30	5	120	690	5	75	1	25	400	625	465	1090	118	20.4	14.65	104	2	6.7	10.6	5	5.5
133	1	1	5	3	30	5	120	690	5	75	1	25	400	625	465	1090	117	22.2	16.22	121	11	6.3	3.6	5	7
134	1	1	5	3	30	5	120	690	5	75	1	25	400	625	465	1090	114	19.9	15.31	94	13.5	6.9	4.9	6	5.5
135	1	1	5.5	3	30	5	120	690	5	75	1	25	400	625	465	1090	110	18	14.88	97	8.5	6.2	10.8	6	6.5
136	1	1	5.5	3	30	5	120	690	5	75	1	25	400	625	465	1090	112	19.2	15.31	80	4	5.9	13	6	7.5
137	1	1	5.5	3	30	5	120	690	5	75	1	25	400	625	465	1090	113	20.6	16.13	74	12.5	6.3	6.4	7	6
138	1	1	5.5	3	35	5	120	705	5	80	1	30	430	630	505	1135	106	16	14.24	94	4	6.3	8.9	6	5.5
139	1	1	5.5	3	35	5	120	705	5	80	1	30	430	630	505	1135	121	21.3	14.55	86	6	6.3	10.4	9	6
140	1	1	5.5	3	35	5	120	705	5	80	1	30	430	630	505	1135	108	15.4	13.2	106	5	6.3	5.8	5	7.5
141	1	1	5.5	3	35	5	120	705	5	80	1	30	430	630	505	1135	116	22.5	16.72	106	9	5.6	7.7	7	10.5
142	1	1	5.5	3	35	5	120	705	5	80	1	30	430	630	505	1135	112	17	13.55	85	17	7.7	9.3	6	7
143	1	1	5.5	3	30	5	120	690	5	75	1	25	400	625	465	1090	113	18	14.1	96	2	6.2	19.6	6	7
144	1	1	5	3	30	5	120	690	5	75	1	25	400	625	465	1090	110	18.8	15.54	58	12	6.6	10.5	6	7.5
145	1	1	5.5	3	35	5	120	705	5	80	1	30	430	630	505	1135	118	21.8	15.66	100	10.5	6.4	8	7	9
146	1	1	5	3	30	5	120	690	5	75	1	25	400	625	465	1090	113	19.2	15.04	59	11.7	7.5	9.5	999.9	3.5
147	1	1	5.5	3	35	5	120	705	5	80	1	30	430	630	505	1135	116	20.5	15.23	83	9	6.6	3.7	5	7
148	1	1	5.5	3	35	5	120	705	5	80	1	30	430	630	505	1135	110	16.4	13.55	116	5	6.4	5.4	5	6.5
149	1	1	5	3	30	5	120	690	5	75	1	25	400	625	465	1090	107	16	13.98	86	10	6.5	5.5	6	5.5
150	1	1	5	3	30	5	120	690	5	75	1	25	400	625	465	1090	113	17.5	13.71	74	4.8	6.8	13.2	5	3.5
151	1	1	5.5	3	30	5	120	690	5	75	1	25	400	625	465	1090	116	21.7	16.13	100	9	6.4	6.2	7	4.5
152	1	1	5.5	3	30	5	120	690	5	75	1	25	400	625	465	1090	105	17.1	15.51	81	8	6.3	4.3	5	7
153	1	1	5	3	30	5	120	690	5	75	1	25	400	625	465	1090	105	17.1	15.51	66	-1	7.4	5.5	6	5
154	1	1	5.5	3	35	5	120	705	5	80	1	30	430	630	505	1135	120	22.9	15.9	103	9	6.2	9.3	6	9.5
155	1	1	5	3	30	5	120	690	5	75	1	25	400	625	465	1090	111	16.3	13.23	76	12.5	6.2	5	6	6.5
156	1	1	5.5	3	35	5	120	705	5	80	1	30	430	630	505	1135	112	16.9	13.47	97	10.4	6	8	6	5.5
157	1	1	5.5	3	30	5	120	690	5	75	1	25	400	625	465	1090	115	18.9	14.29	129	5	6.1	4.3	5	6.5
158	1	1	5	3	30	5	120	690	5	75	1	25	400	625	465	1090	106	15.1	13.44	104	10.2	6.8	8.7	5	3.5
159	1	1	5	3	30	5	120	690	5	75	1	25	400	625	465	1090	116	17.4	12.93	87	3	6.7	6.8	7	6.5
160	1	1	5	3	30	5	120	690	5	75	1	25	400	625	465	1090	109	16.3	13.72	103	6	6.6	6.1	4	6
161	1	1	5.5	3	35	5	120	705	5	80	1	30	430	630	505	1135	112	17	13.55	81	3	6.7	7.2	7	12
162	1	1	5.5	3	35	5	120	705	5	80	1	30	430	630	505	1135	116	17.3	12.86	117	6	6.2	6.2	6	6
163	1	1	5.5	3	30	5	120	690	5	75	1	25	400	625	465	1090	111	17.3	14.04	104	12	6.2	5	5	7
164	1	1	5.5	3	35	5	120	705	5	80	1	30	430	630	505	1135	118	18.5	13.29	81	11	6.3	9.7	5	8
165	1	1	5.5	3	35	5	120	705	5	80	1	30	430	630	505	1135	118	19.6	14.08	121	7.5	6.1	6	6	5
167	1	1	5.5	3	35	5	120	705	5	80	1	30	430	630	505	1135	116	20.6	15.31	106	12	6.1	4.4	7	8.5
168	1	1	5.5	3	30	5	120	690	5	75	1	25	400	625	465	1090	117	21.3	15.56	103	3	6.1	5.9	4	8
169	1	1	5.5	3	35	5	120	705	5	80	1	30	430	630	505	1135	115	22.5	17.01	107	5	6.7	6	6	7.5
170	1	1	6	3	35	5	120	705	5	80	1	30	430	630	505	1135	117	18.1	13.22	121	2	5.7	3.9	5	8.5
171	1	1	6	3	35	5	120	705	5	80	1	30	430	630	505	1135	112	16	12.76	99	8	5.9	6.3	6	7.5
172	1	1	6.5	3	35	5	120	705	5	80	1	30	430	630	505	1135	110	16.2	13.39	86	9	5.6	3.1	4	6
173	1	1	6	3	35	5	120	705	5	80	1	30	430	630	505	1135	120	20	13.89	135	4	6.1	4.8	6	7.5
174	1	1	6	3	35	5	120	705	5	80	1	30	430	630	505	1135	120	23.3	16.18	126	6.5	6.1	2.2	6	12.5
175	1	1	6	3	35	5	120	705	5	80	1	30	430	630	505	1135	115	20.4	15.43	94	11.5	6.3	5.7	6	8
176	1	1	6.5	3	35	5	120	705	5	80	1	30	430	630	505	1135	114	19.7	15.16	106	12	6.5	3.7	6	4.5
177	1	1	6.5	3	35	5	120	705	5	80	1	30	430	630	505	1135	126	21	13.23	76	9	6	3.4	11	5
178	1	1	6	3	35	5	120	705	5	80	1	30	430	630	505	1135	116	20.2	15.01	107	11	5.7	4.1	6	8.5
179	1	1	6	3	35	5	120	705	5	80	1	30	430	630	505	1135	127	21.2	13.14	118	9.8	5.9	5.5	6	7.5
180	1	1	6	3	35	5	120	705	5	80	1	30	430	630	505	1135	108	17.2	14.75	97	11	6.1	4.9	6	7
181	1	1	6	3	35	5	120	705	5	80	1	30	430	630	505	1135	121	21.4	14.62	91	10	6.4	4.8	5	9
182	1	1	6.5	3	35	5	120	705	5	80	1	30	430	630	505	1135	115	21.4	16.18	71	9	5.9	5.2	7	8
183	1	1	6	3	35	5	120	705	5	80	1	30	430	630	505	1135	126	21.6	13.61	121	3	5.8	6	5	8
184	1	1	6	3	35	5	120	705	5	80	1	30	430	630	505	1135	112	17.4	13.87	125	11	6.4	4.7	6	8
185	1	1	6.5	3	35	5	120	705	5	80	1	30	430	630	505	1135	116	19.8	14.71	116	16.4	6.2	4.2	5	6
186	1	1	6.5	3	35	5	120	705	5	80	1	30	430	630	505	1135	123	24.9	16.46	117	12	5.9	6.8	6	10
187	1	1	6	3	35	5	120	705	5	80	1	30	430	630	505	1135	126	999.9	999	106	12	6.9	4.8	8	7.5
188	1	1	6	3	35	5	120	705	5	80	1	30	430	630	505	1135	116	17.8	13.23	118	6.5	5.9	4	5	7
189	1	1	6	3	35	5	120	705	5	80	1	30	430	630	505	1135	119	19.7	13.91	107	11	6.3	4.1	7	7.5
190	1	1	6	3	35	5	120	705	5	80	1	30	430	630	505	1135	117	18.5	13.51	110	10.6	6.2	3.5	5	8
191	1	1	6	3	35	5	120	705	5	80	1	30	430	630	505	1135	115	18.4	13.91	98	3	6.7	3.3	9	6.5
192	1	1	6.5	3	35	5	120	705	5	80	1	30	430	630	505	1135	116	16.7	12.41	123	6	5.6	2.8	5	9.5
193	1	1	6.5	3	35	5	120	705	5	80	1	30	430	630	505	1135	117	19.1	13.95	92	7	6	4.2	6	5.5
194	1	1	6.5	3	35	5	120	705	5	80	1	30	430	630	505	1135	120	22	15.28	116	2	6.4	7	6	9
195	1	1	6.5	3	35	5	120	705	5	80	1	30	430	630	505	1135	128	27	16.48	96	10	6.3	4.4	7	7.5
196	1	1	6	3	35	5	120	705	5	80	1	30	430	630	505	1135	117	18.3	13.37	111	9	5.5	3.9	4	7.5
197	1	1	6	3	35	5	120	705	5	80	1	30	430	630	505	1135	118	18.1	13	118	10	6.2	13.4	7	7.5
198	1	1	6.5	3	35	5	120	705	5	80	1	30	430	630	505	1135	116	21	15.61	120	11	5.3	3.5	4	9.5
199	1	1	6	3	35	5	120	705	5	80	1	30	430	630	505	1135	120	19.3	13.4	94	12.5	6.3	9.6	5	6.5
200	1	1	6.5	3	35	5	120	705	5	80	1	30	430	630	505	1135	130	24	14.2	94	11.5	6	3.4	6	7.5
201	1	1	6.5	3	35	5	120	705	5	80	1	30	430	630	505	1135	123	22.2	14.67	125	9.5	5.7	8.1	6	8.5
202	1	1	6.5	3	35	5	120	705	5	80	1	30	430	630	505	1135	121	23.9	16.32	95	10.5	6.2	6.8	6	6.5
203	1	1	6.5	3	35	5	120	705	5	80	1	30	430	630	505	1135	123	27.6	18.24	128	10	6.2	8	6	8.5
204	1	1	6	3	35	5	120	705	5	80	1	30	430	630	505	1135	125	27	17.28	114	4.5	6.3	6.2	6	7.5
205	1	1	6	3	35	5	120	705	5	80	1	30	430	630	505	1135	115	17.4	13.16	123	2	6.5	5.1	6	8
206	1	1	6	3	35	5	120	705	5	80	1	30	430	630	505	1135	126	22.8	14.36	108	9.5	5.6	4.5	5	10
207	1	1	6.5	3	35	5	120	705	5	80	1	30	430	630	505	1135	117	20.2	14.76	110	7	6.3	5.5	5	6
208	1	1	6	3	35	5	120	705	5	80	1	30	430	630	505	1135	114	19.3	14.85	107	8	5.9	6.8	9	7
209	1	1	6	3	35	5	120	705	5	80	1	30	430	630	505	1135	112	17.6	14.03	88	8	6.1	5.3	5	5.5
210	1	1	6.5	3	35	5	120	705	5	80	1	30	430	630	505	1135	118	19.8	14.22	111	8	6	6.4	6	7.5
211	1	1	6	3	35	5	120	705	5	80	1	30	430	630	505	1135	125	24.2	15.49	148	5	6	6.9	5	11
212	1	1	6	3	35	5	120	705	5	80	1	30	430	630	505	1135	115	17.8	13.46	127	14	6.3	3.6	5	10.5
213	1	1	6.5	3	35	5	120	705	5	80	1	30	430	630	505	1135	116	20	14.86	133	15	6.1	3.1	5	9.5
214	1	1	6.5	3	35	5	120	705	5	80	1	30	430	630	505	1135	123	21.1	13.95	81	6.3	6.2	5.3	5	6.5
215	1	1	6.5	3	35	5	120	705	5	80	1	30	430	630	505	1135	113	16.5	12.92	103	1	6.6	3.8	5	11
216	1	1	6	3	35	5	120	705	5	80	1	30	430	630	505	1135	117	20.3	14.83	107	11	5.9	3.7	5	6
217	1	1	6.5	3	35	5	120	705	5	80	1	30	430	630	505	1135	119	20	14.12	110	6	6.4	10.2	7	6.5
218	1	1	6.5	3	35	5	120	705	5	80	1	30	430	630	505	1135	127	32.3	20.03	126	6	5.8	4.2	6	9.5
219	1	1	6	3	35	5	120	705	5	80	1	30	430	630	505	1135	123	22.4	14.81	114	13	6	5.8	6	13
220	1	1	6	3	35	5	120	705	5	80	1	30	430	630	505	1135	122	25.9	17.4	84	6	6.1	4.1	10	9
221	1	1	6	3	35	5	120	705	5	80	1	30	430	630	505	1135	120	29.6	20.56	114	11	5.8	3.5	6	6.5
222	1	1	6.5	3	35	5	120	705	5	80	1	30	430	630	505	1135	118	18.9	13.57	132	2	5.8	3.4	6	9.5
223	1	2	3.5	4	70	4	100	680	4	80	4	8	352	432	600	1032	98	13.9	14.47	81	2	8.7	15.3	6	3
225	1	2	3.5	5	60	5	100	800	5	70	5	5	375	525	650	1175	102	13.1	12.59	64	10.5	6.5	14.1	6	2.5
226	1	2	3	5	60	5	100	800	5	70	5	5	375	525	650	1175	95	15	16.62	60	12	8.4	11	9	2
228	1	2	3.5	5	70	5	110	900	5	80	5	10	450	600	750	1350	99	14.3	14.59	61	6	7.1	52	12	4
229	1	2	3	5	60	5	100	800	5	70	5	5	375	525	650	1175	99	13.9	14.18	61	14	9.1	4.5	8	2.5
231	1	2	3.5	5	75	5	110	925	5	85	5	8	465	590	800	1390	97	13.1	13.92	57	7.5	7.3	6.5	5	2.5
232	1	2	3	5	60	5	100	800	5	70	5	5	375	525	650	1175	95	15.1	16.73	87	10.5	7.7	17.1	7	5
233	1	2	3	5	60	5	100	800	5	70	5	5	375	525	650	1175	102	15.5	14.9	39	11.5	11	26.1	9	5.5
234	1	2	3.5	5	80	5	120	1000	5	90	5	10	500	650	850	1500	104	15.7	14.52	80	8	7.3	5.4	7	4
235	1	2	3.5	5	80	5	120	1000	5	90	5	10	500	650	850	1500	103	15.4	14.52	70	16	8.4	4.6	9	3
236	1	2	3.5	5	70	5	110	900	5	80	5	10	450	600	750	1350	104	16.2	14.98	104	10	7.7	10.9	5	3
238	1	2	3.5	5	60	5	100	800	5	70	5	5	375	525	650	1175	105	16.6	15.06	73	10.3	9.4	4.8	14	2
239	1	2	3.5	5	10	5	120	650	5	90	5	10	500	650	500	1150	102	16.8	16.15	58	5.8	8.4	9	6	3.5
240	1	2	3	5	10	5	120	650	5	90	5	10	500	650	500	1150	95	14.2	15.73	74	11.5	8.1	36.2	8	2
241	1	2	3.5	5	75	5	110	925	5	85	5	8	465	590	800	1390	97	13	13.82	94	6	6.9	7.5	7	3.5
242	1	2	3.5	5	80	5	120	1000	5	90	5	10	500	650	850	1500	106	17.6	15.66	57	10	6.9	40.3	7	3.5
243	1	2	3	5	10	5	120	650	5	90	5	10	500	650	500	1150	94	13.5	15.28	40	8.5	7.5	13	6	2.5
244	1	2	3.5	5	60	5	100	800	5	70	5	5	375	525	650	1175	106	17.9	15.93	75	11.3	8.5	28	13	3
245	1	2	3.5	5	60	5	100	800	5	70	5	5	375	525	650	1175	101	17.2	16.86	74	11	8.7	12	999.9	3
246	1	2	3.5	5	80	5	120	1000	5	90	5	10	500	650	850	1500	104	18.4	17.01	69	18	8.3	6.9	12	3.5
247	1	2	3.5	5	80	5	120	1000	5	90	5	10	500	650	850	1500	107	16.3	14.24	89	6	7.2	6.2	7	3.5
248	1	2	3.5	5	60	5	100	800	5	70	5	5	375	525	650	1175	106	18	16.02	61	9.5	8.5	7.3	7	3.5
249	1	2	3.5	5	60	5	100	800	5	70	5	5	375	525	650	1175	97	15	15.94	67	9.8	10.1	6	8	2.5
253	1	2	3.5	5	60	5	100	800	5	70	5	5	375	525	650	1175	98	17.3	18.01	72	8.5	7.8	15	6	2.5
255	1	2	3.5	5	10	5	120	650	5	90	5	10	500	650	500	1150	97	14.7	15.62	48	11.5	7.9	6.1	6	1.5
259	1	2	3.5	5	80	5	120	1000	5	90	5	10	500	650	850	1500	101	16.3	15.98	66	9.5	8	9.4	13	3
260	1	2	4.5	5	80	5	120	1000	5	90	5	10	500	650	850	1500	111	18.1	14.69	72	11	6.9	4.3	6	5
261	1	2	4.5	5	70	5	110	900	5	80	5	10	450	600	750	1350	111	19.6	15.91	87	10	6.4	9	7	7
262	1	2	4	5	80	5	120	1000	5	90	5	10	500	650	850	1500	112	17.7	14.11	88	4	6.5	15.1	6	5.5
263	1	2	4	5	80	5	120	1000	5	90	5	10	500	650	850	1500	97	13.2	14.03	82	13	6.7	7.5	6	3
264	1	2	4	5	70	5	110	900	5	80	5	10	450	600	750	1350	103	14.2	13.38	79	11.5	6.8	12.5	7	5
266	1	2	4	5	70	5	110	900	5	80	5	8	440	590	750	1340	102	13.7	13.17	62	2	7.9	16.7	5	3.5
267	1	2	4.5	5	80	5	120	1000	5	90	5	10	500	650	850	1500	106	17.8	15.84	83	5.5	7.5	9.6	6	6
268	1	2	4	5	70	5	110	900	5	80	5	10	450	600	750	1350	96	15	16.28	77	8.8	8.5	3.3	6	5.5
269	1	2	4.5	5	70	5	110	900	5	80	5	10	450	600	750	1350	107	17.8	15.55	100	9	6.3	24.2	12	9
270	1	2	4.5	5	85	5	140	1125	5	80	5	15	475	775	825	1600	115	20	15.12	120	10	6.6	3.6	5	6
271	1	2	4	5	70	5	110	900	5	80	5	10	450	600	750	1350	107	15.9	13.89	83	2	6.5	9.2	8	5
272	1	2	4	5	70	5	110	900	5	80	5	10	450	600	750	1350	107	16.8	14.67	65	10	7.1	9.2	7	3.5
273	1	2	4	5	80	5	120	1000	5	90	5	10	500	650	850	1500	104	16	14.79	97	11.5	7	7	7	4
274	1	2	4.5	5	80	5	120	1000	5	90	5	10	500	650	850	1500	103	14.7	13.86	72	6	6.8	3.7	6	4.5
275	1	2	4	5	70	5	110	900	5	80	5	10	450	600	750	1350	103	15.2	14.33	86	6	7.6	8	5	4.5
276	1	2	4	5	80	5	120	1000	5	90	5	10	500	650	850	1500	100	14.1	14.1	96	10	6.8	27.5	7	5
277	1	2	4	5	70	5	110	900	5	80	5	10	450	600	750	1350	108	16.2	13.89	95	15	6.5	28.6	6	4.5
278	1	2	4.5	5	80	5	120	1000	5	90	5	10	500	650	850	1500	107	17.3	15.11	84	7	7.2	18.6	6	3
279	1	2	4.5	5	80	5	120	1000	5	90	5	10	500	650	850	1500	109	18	15.15	96	7.6	6.5	6	7	4
281	1	2	4.5	5	70	5	105	875	5	80	5	10	450	575	750	1325	112	16.7	13.31	60	8	7.1	24.8	11	3
282	1	2	4.5	5	70	5	110	900	5	80	5	10	450	600	750	1350	112	16.9	13.47	85	8	7	7.5	5	5.5
283	1	2	4	5	70	5	110	900	5	80	5	10	450	600	750	1350	110	17.4	14.38	85	10	7.3	13.6	10	5
286	1	2	4.5	5	70	5	110	900	5	80	5	10	450	600	750	1350	113	20.5	16.05	90	7	6.3	15	10	5.5
287	1	2	4.5	5	80	5	120	1000	5	90	5	10	500	650	850	1500	106	16.7	14.86	101	12	7.2	999.9	10	3.5
288	1	2	5	5	80	5	140	1100	5	80	5	15	475	775	800	1575	111	17.3	14.04	116	7	6.3	14.1	6	6.5
289	1	2	4	5	70	5	110	900	5	80	5	10	450	600	750	1350	107	15.1	13.19	75	5	7.6	19.2	5	5
290	1	2	4.5	5	70	5	110	900	5	80	5	10	450	600	750	1350	112	19.3	15.39	93	7.1	6.5	18.2	9	5
291	1	2	4	5	70	5	100	850	5	80	5	10	450	550	750	1300	100	14.3	14.3	89	11.5	6.9	12	8	4
292	1	2	4	5	70	5	110	900	5	80	5	10	450	600	750	1350	112	17.9	14.27	89	6	6.7	5	7	4
293	1	2	4	5	70	5	110	900	5	80	5	10	450	600	750	1350	100	14.4	14.4	106	6	6.8	7	6	5
294	1	2	4	5	80	5	120	1000	5	90	5	10	500	650	850	1500	105	17	15.42	72	6	7	5.4	5	5
295	1	2	4	5	70	5	110	900	5	80	5	10	450	600	750	1350	109	20	16.83	74	6	7.6	5	8	4
296	1	2	4	5	80	5	120	1000	5	90	5	10	500	650	850	1500	105	15.8	14.33	87	10	7.5	10.1	10	4
297	1	2	4.5	5	80	5	120	1000	5	90	5	10	500	650	850	1500	102	15.4	14.8	73	11	7.1	10	10	5.5
298	1	2	4.5	5	70	5	110	900	5	80	5	10	450	600	750	1350	113	17.4	13.63	87	2	6.7	23.2	8	4.5
300	1	2	4.5	5	80	5	120	1000	5	90	5	10	500	650	850	1500	107	17.1	14.94	73	12	6.6	5.8	5	5
301	1	2	4	5	70	5	110	900	5	80	5	10	450	600	750	1350	108	15.9	13.63	82	7	6.8	11.9	10	6
302	1	2	4.5	5	80	5	120	1000	5	90	5	10	500	650	850	1500	109	17.7	14.9	98	13	7.5	6.7	7	4
303	1	2	4.5	5	80	5	120	1000	5	90	5	10	500	650	850	1500	111	19.2	15.58	102	10	6	3.6	5	999.9
304	1	2	4	5	80	5	120	1000	5	90	5	10	500	650	850	1500	104	15.8	14.61	97	3	7.7	10.7	12	4
305	1	2	4.5	5	85	5	125	1050	5	80	5	15	475	700	825	1525	108	16.3	13.97	106	3	6.6	6.7	6	3.5
306	1	2	4	5	75	5	110	925	5	80	5	10	450	600	775	1375	108	17.1	14.66	81	7	6.7	13.9	8	4.5
307	1	2	4	5	70	5	110	900	5	80	5	10	450	600	750	1350	104	15	13.87	82	11	8.1	24.5	7	3
308	1	2	4.5	5	90	5	140	1150	5	105	5	15	600	775	975	1750	112	17.4	13.87	95	10.5	6.2	8.3	4	4
309	1	2	4	4	70	4	100	680	4	80	4	5	340	420	600	1020	110	16.9	13.97	60	10	7.8	11.6	7	2.5
311	1	2	4	5	70	5	110	900	5	80	5	10	450	600	750	1350	101	15	14.7	93	12.5	7.9	7.1	6	4
312	1	2	4	5	80	5	120	1000	5	90	5	10	500	650	850	1500	105	16.2	14.69	97	11	6.7	5.6	6	6
313	1	2	4	5	80	5	120	1000	5	90	5	10	500	650	850	1500	100	13.4	13.4	70	16	7.8	7.4	6	4
314	1	2	4.5	5	80	5	120	1000	5	90	5	10	500	650	850	1500	111	18.2	14.77	71	6	6.7	34	7	5.5
315	1	2	4.5	5	80	5	120	1000	5	90	5	10	500	650	850	1500	101	18.4	18.04	83	11	6.6	3.7	5	7.5
316	1	2	4.5	5	85	5	125	1050	5	80	5	15	475	700	825	1525	110	16.6	13.72	93	9	7.2	3.8	5	5.5
317	1	2	4.5	5	80	5	120	1000	5	90	5	10	500	650	850	1500	109	19.7	16.58	92	10	6.7	7.7	999.9	5.5
318	1	2	4.5	5	80	5	120	1000	5	90	5	10	500	650	850	1500	113	19.3	15.11	75	4	7.2	5.1	7	6
319	1	2	4.5	5	80	5	120	1000	5	90	5	10	500	650	850	1500	105	17.4	15.78	80	9	6.9	3.9	5	4.5
320	1	2	4.5	5	80	5	120	1000	5	90	5	10	500	650	850	1500	108	18.1	15.52	81	9	7	8	11	5
321	1	2	4	5	70	5	110	900	5	80	5	10	450	600	750	1350	106	18.2	16.2	97	11	6.6	17.6	7	3
322	1	2	4	5	80	5	120	1000	5	90	5	10	500	650	850	1500	109	18.3	15.4	100	11	7.1	5.3	6	8
323	1	2	4.5	5	85	5	125	1050	5	80	5	15	475	700	825	1525	113	18.2	14.25	98	8	6.4	11	7	6
324	1	2	4.5	5	70	5	110	900	5	80	5	10	450	600	750	1350	118	22.8	16.37	91	7	6.7	20.8	7	5
325	1	2	4	5	75	5	110	925	5	90	5	10	500	600	825	1425	100	15.4	15.4	72	8	9.1	11.5	13	3
326	1	2	4.5	5	85	5	125	1050	5	80	5	15	475	700	825	1525	111	16.9	13.72	93	9	6.6	5.2	10	9.5
327	1	2	4.5	5	70	5	110	900	5	80	5	10	450	600	750	1350	106	15.7	13.97	69	13	8	7	5	3.5
328	1	2	4.5	5	80	5	120	1000	5	90	5	10	500	650	850	1500	108	16.5	14.15	125	10.5	6.5	5.6	5	2.5
329	1	2	4.5	5	80	5	120	1000	5	90	5	10	500	650	850	1500	108	19	16.29	101	13.6	6.7	4.9	5	7
330	1	2	4.5	5	80	5	120	1000	5	90	5	10	500	650	850	1500	110	19.1	15.79	107	6	6.2	3.8	4	5
331	1	2	4.5	5	85	5	125	1050	5	80	5	15	475	700	825	1525	110	21	17.36	101	6.5	6.4	6.4	8	4.5
332	1	2	4.5	5	80	5	120	1000	5	90	5	10	500	650	850	1500	116	20.3	15.09	100	7	6.2	5.4	5	5.5
333	1	2	4.5	5	90	5	140	1150	5	105	5	15	600	775	975	1750	108	18.6	15.95	104	13.5	6.2	3.4	7	5.5
335	1	2	4	5	70	5	110	900	5	80	5	10	450	600	750	1350	105	14.7	13.33	83	12	6.2	15	8	3.5
336	1	2	4.5	5	90	5	140	1150	5	105	5	15	600	775	975	1750	111	16.9	13.72	84	9.5	6.4	5	5	4.5
337	1	2	4	5	70	5	110	900	5	80	5	10	450	600	750	1350	106	17.6	15.66	78	13	9.4	11.2	8	4
338	1	2	4	5	80	5	120	1000	5	90	5	10	500	650	850	1500	109	21.1	17.76	65	13	6.9	28.6	6	4
339	1	2	4	5	80	5	120	1000	5	90	5	10	500	650	850	1500	110	18.3	15.12	96	6	6.2	5.5	10	2.5
340	1	2	4.5	5	80	5	120	1000	5	90	5	10	500	650	850	1500	116	18.7	13.9	72	7.5	6.9	5.2	6	5.5
341	1	2	4.5	5	80	5	120	1000	5	90	5	10	500	650	850	1500	115	21.1	15.95	122	9	6.2	3.7	6	6.5
342	1	2	4	5	80	5	120	1000	5	90	5	10	500	650	850	1500	108	18.4	15.78	106	13	7.5	8.2	5	6
343	1	2	4.5	5	80	5	120	1000	5	90	5	10	500	650	850	1500	109	17.4	14.65	97	5	6.7	3	5	5
344	1	2	5.5	5	80	5	120	1000	5	90	5	10	500	650	850	1500	118	20.3	14.58	103	4.5	6.7	8.9	5	5
345	1	2	5.5	5	80	5	120	1000	5	90	5	10	500	650	850	1500	120	22	15.28	100	4	5.5	5.7	5	6.5
346	1	2	5	5	80	5	120	1000	5	90	5	10	500	650	850	1500	106	15.6	13.88	89	5.5	6.6	4.7	5	4.5
347	1	2	5	5	80	5	120	1000	5	90	5	10	500	650	850	1500	117	19.9	14.54	103	2.2	6.7	18.4	5	6
348	1	2	5	5	80	5	120	1000	5	90	5	10	500	650	850	1500	112	17.5	13.95	97	8	5.8	6.4	5	6
349	1	2	5	5	80	5	120	1000	5	90	5	10	500	650	850	1500	124	22.8	14.83	106	9	6.4	4.7	5	8
350	1	2	5	5	90	5	140	1150	5	105	5	15	600	775	975	1750	119	20.1	14.19	78	1.5	6.6	7.8	6	4.5
351	1	2	5.5	5	80	5	120	1000	5	90	5	10	500	650	850	1500	120	22.3	15.49	106	12	6.1	4.1	5	7
352	1	2	5.5	5	80	5	120	1000	5	91	5	10	505	650	855	1505	117	20.7	15.12	124	8	5.7	2.8	4	4.5
353	1	2	5	5	80	5	120	1000	5	90	5	10	500	650	850	1500	107	15	13.1	91	9	7.5	5	5	5
354	1	2	5.5	5	80	5	120	1000	5	90	5	10	500	650	850	1500	110	19.1	15.79	90	5.3	6.3	6.4	6	7.5
355	1	2	5.5	5	90	5	140	1150	5	105	5	15	600	775	975	1750	118	21.7	15.58	82	12	7	6.5	7	8
357	1	2	5.5	5	80	5	120	1000	5	90	5	10	500	650	850	1500	109	16.3	13.72	110	14.5	6.3	5.1	6	6
358	1	2	5	5	90	5	140	1150	5	105	5	15	600	775	975	1750	109	16.8	14.14	85	7.5	6.9	5.1	5	5
359	1	2	5.5	5	80	5	120	1000	5	90	5	10	500	650	850	1500	113	17.1	13.39	100	6	5.5	3.8	5	5
360	1	2	5	5	80	5	120	1000	5	90	5	10	500	650	850	1500	108	17.8	15.26	86	6	8.2	4.7	8	4.5
361	1	2	5.5	5	90	5	140	1150	5	105	5	15	600	775	975	1750	121	23.8	16.26	94	4.5	6.5	5.8	6	5.5
362	1	2	5	5	90	5	140	1150	5	105	5	15	600	775	975	1750	111	17.4	14.12	102	17	6.6	4.9	5	5
363	1	2	5	5	90	5	140	1150	5	105	5	15	600	775	975	1750	107	17.1	14.94	91	6.5	6.2	5.2	5	4.5
364	1	2	5.5	5	80	5	120	1000	5	90	5	10	500	650	850	1500	114	19.3	14.85	85	12.8	6.2	4.2	5	6
365	1	2	5	5	85	5	125	1050	5	80	5	15	475	700	825	1525	112	19.4	15.47	128	13	6	4	5	6
366	1	2	5	5	80	5	120	1000	5	90	5	10	500	650	850	1500	118	19.7	14.15	93	5	6.4	4.3	5	6.5
367	1	2	5.5	5	90	5	140	1150	5	105	5	15	600	775	975	1750	112	18.2	14.51	128	7	6.6	3.9	5	9
368	1	2	5.5	5	85	5	125	1050	5	80	5	15	475	700	825	1525	115	22.7	17.16	103	6	6.7	8.7	5	8
369	1	2	5.5	5	80	5	120	1000	5	90	5	10	500	650	850	1500	119	18.9	13.35	100	10	6.4	5	5	8
370	1	2	5.5	5	85	5	125	1050	5	80	5	15	475	700	825	1525	112	17.4	13.87	83	13	7.5	11.2	4	4.5
371	1	2	5.5	5	80	5	120	1000	5	91	5	10	505	650	855	1505	115	21.1	15.95	100	5	5.7	2.6	5	6.5
372	1	2	5	5	90	5	140	1150	5	105	5	15	600	775	975	1750	106	15.2	13.53	97	11	6.6	5	6	5
373	1	2	5.5	5	90	5	140	1150	5	105	5	15	600	775	975	1750	116	18.5	13.75	120	6	5.9	4.1	5	6
374	1	2	5	5	90	5	140	1150	5	105	5	15	600	775	975	1750	111	18.9	15.34	68	2.5	6.9	6	5	3.5
375	1	2	5	5	85	5	125	1050	5	80	5	15	475	700	825	1525	120	23.3	16.18	96	13	5.9	6.3	7	5
376	1	2	5	5	85	5	125	1050	5	80	5	15	475	700	825	1525	110	17.2	14.21	79	13.6	6.9	6.3	6	4.5
377	1	2	5	5	80	5	120	1000	5	90	5	10	500	650	850	1500	109	17.2	14.48	82	7	6.7	4.2	6	4
378	1	2	5.5	5	80	5	120	1000	5	90	5	10	500	650	850	1500	109	16.1	13.55	88	12.5	5.9	4.7	5	8.5
379	1	2	5	5	80	5	120	1000	5	90	5	10	500	650	850	1500	108	16.1	13.8	71	10	6.9	7	8	8.5
380	1	2	5	5	80	5	120	1000	5	90	5	10	500	650	850	1500	110	17	14.05	100	9.5	6.7	3.6	6	7
381	1	2	5.5	5	85	5	125	1050	5	80	5	15	475	700	825	1525	113	20.2	15.82	118	2	5.6	5.7	4	7
382	1	2	5	5	80	5	120	1000	5	90	5	10	500	650	850	1500	111	20.3	16.48	86	1	6.9	7	7	4.5
383	1	2	5	5	80	5	120	1000	5	90	5	10	500	650	850	1500	114	21.7	16.7	94	10.1	6.8	6.8	6	5
384	1	2	5.5	5	90	5	140	1150	5	105	5	15	600	775	975	1750	110	21.2	17.52	80	13	7.6	4.1	7	3
385	1	2	5	5	90	5	140	1150	5	105	5	15	600	775	975	1750	112	17	13.55	125	2	6.9	5.3	5	10.5
386	1	2	5.5	5	80	5	120	1000	5	91	5	10	505	650	855	1505	117	18.3	13.37	117	5	6.6	3.1	6	8.5
387	1	2	5.5	5	80	5	120	1000	5	91	5	10	505	650	855	1505	116	18.8	13.97	110	9	6.7	4.2	5	5.5
388	1	2	5	5	85	5	125	1050	5	80	5	15	475	700	825	1525	112	17.5	13.95	64	9	6.8	11	6	7.5
389	1	2	5	5	80	5	120	1000	5	90	5	10	500	650	850	1500	117	20	14.61	124	10.5	6	5.9	5	7.5
390	1	2	5.5	5	80	5	120	1000	5	91	5	10	505	650	855	1505	116	19.2	14.27	100	4	6.6	3.4	5	9
391	1	2	5.5	5	85	5	125	1050	5	80	5	15	475	700	825	1525	114	18.1	13.93	109	1	6.4	7.8	6	5.5
392	1	2	5.5	5	80	5	120	1000	5	90	5	10	500	650	850	1500	113	18.3	14.33	118	13	6.2	4	5	6
393	1	2	5.5	5	80	5	120	1000	5	90	5	10	500	650	850	1500	121	21.9	14.96	127	3	6.6	3.1	5	5
394	1	2	5.5	5	100	5	140	1200	5	85	5	15	500	775	925	1700	119	19.1	13.49	129	11	5.2	5.3	5	11.5
395	1	2	5	5	85	5	125	1050	5	80	5	15	475	700	825	1525	111	16.2	13.15	67	13	7.1	5.5	6	4.5
396	1	2	5.5	5	80	5	120	1000	5	91	5	10	505	650	855	1505	112	18.4	14.67	126	6	5.9	2.5	6	6.5
397	1	2	5	5	85	5	125	1050	5	80	5	15	475	700	825	1525	118	21.5	15.44	130	7	7	9.4	8	7
398	1	2	5.5	5	80	5	120	1000	5	91	5	10	505	650	855	1505	113	19.8	15.51	99	4	6.4	2.5	6	5.5
399	1	2	5	5	90	5	140	1150	5	105	5	15	600	775	975	1750	114	20.1	15.47	99	2	6.3	6.8	7	7.5
400	1	2	5.5	5	90	5	140	1150	5	105	5	15	600	775	975	1750	118	23.6	16.95	118	7	6	3.4	5	6
401	1	2	5.5	5	80	5	120	1000	5	90	5	10	500	650	850	1500	118	25.3	18.17	117	7	7.1	4.6	5	6
402	1	2	5.5	5	80	5	120	1000	5	91	5	10	505	650	855	1505	129	999.9	999	99	2.5	6.1	4.4	5	6
403	1	2	5	5	80	5	120	1000	5	90	5	10	500	650	850	1500	118	20.8	14.94	110	6	6.1	4.5	5	9.5
404	1	2	5	5	85	5	125	1050	5	80	5	15	475	700	825	1525	112	16.9	13.47	102	10	6	5.4	7	7
405	1	2	5.5	5	80	5	120	1000	5	90	5	10	500	650	850	1500	116	19	14.12	120	8	6.2	3.2	5	9.5
406	1	2	5	5	80	5	120	1000	5	90	5	10	500	650	850	1500	110	17.4	14.38	96	11.5	6.8	4.9	5	4
407	1	2	5.5	5	80	5	120	1000	5	90	5	10	500	650	850	1500	113	17.4	13.63	102	1	6.1	3.6	5	5
408	1	2	5	5	80	5	120	1000	5	90	5	10	500	650	850	1500	109	18.4	15.49	116	11	5.8	2.7	5	6
409	1	2	5.5	5	80	5	120	1000	5	90	5	10	500	650	850	1500	118	21.1	15.15	112	-5	6.7	5.1	5	7.5
410	1	2	5	5	90	5	140	1150	5	105	5	15	600	775	975	1750	119	23.7	16.74	100	11.5	6.8	8.1	8	5
411	1	2	5.5	5	80	5	120	1000	5	91	5	10	505	650	855	1505	110	16.5	13.64	110	7	6.3	5.3	5	7
412	1	2	5.5	5	90	5	140	1150	5	105	5	15	600	775	975	1750	117	19	13.88	128	4	5.7	2.9	5	9.5
413	1	2	5	5	80	5	120	1000	5	90	5	10	500	650	850	1500	110	18.3	15.12	112	14	6	4.8	5	5.5
414	1	2	5	5	85	5	125	1050	5	80	5	15	475	700	825	1525	116	19.2	14.27	125	13	5.7	4.8	5	10.5
415	1	2	5.5	5	90	5	140	1150	5	105	5	15	600	775	975	1750	116	18.9	14.05	101	12	5.6	2.8	5	9
416	1	2	5	5	85	5	125	1050	5	80	5	15	475	700	825	1525	110	14.9	12.31	96	4	7.5	4.8	5	3.5
417	1	2	5.5	5	80	5	120	1000	5	91	5	10	505	650	855	1505	118	29.5	21.19	96	15	7.4	5.4	5	5.5
418	1	2	5.5	5	80	5	120	1000	5	91	5	10	505	650	855	1505	120	21.6	15	119	8	6.6	4.3	5	5.5
419	1	2	5	5	90	5	140	1150	5	105	5	15	600	775	975	1750	114	20.1	15.47	104	2	6.8	5.4	5	6
420	1	2	5.5	5	90	5	140	1150	5	100	5	15	575	775	950	1725	108	15.9	13.63	121	11.5	6	5.3	6	5.5
421	1	2	5	5	90	5	140	1150	5	105	5	15	600	775	975	1750	110	17.4	14.38	86	7.8	6.7	4.4	8	5
422	1	2	5.5	5	90	5	140	1150	5	105	5	15	600	775	975	1750	115	19.7	14.9	92	7	6.1	3.1	4	5
423	1	2	5	5	85	5	125	1050	5	80	5	15	475	700	825	1525	118	22.2	15.94	121	12	6.7	5.3	5	6
424	1	2	5.5	5	80	5	120	1000	5	91	5	10	505	650	855	1505	117	18.5	13.51	95	3	6	15	7	5
425	1	2	5.5	5	80	5	120	1000	5	90	5	10	500	650	850	1500	120	21.5	14.93	104	6	6.7	4.1	6	9
426	1	2	6.5	5	80	5	120	1000	5	91	5	10	505	650	855	1505	119	21.6	15.25	132	6	5.7	3.7	5	13
427	1	2	6.5	5	80	5	120	1000	5	91	5	10	505	650	855	1505	122	29	19.48	109	1	5.6	3	6	9.5
428	1	2	6.5	5	80	5	120	1000	5	91	5	10	505	650	855	1505	121	21.6	14.75	125	4.5	8.5	6	4	8
429	1	2	6.5	5	80	5	120	1000	5	91	5	10	505	650	855	1505	126	31.9	20.09	103	3	6.2	4.5	6	7.5
430	1	2	6	5	60	5	120	900	5	30	5	10	200	650	450	1100	111	20.5	16.64	120	8.6	6.1	5	7	6
431	1	2	6.5	5	80	5	120	1000	5	90	5	10	500	650	850	1500	117	21.3	15.56	111	7	5.8	3.9	5	6.5
432	1	2	6.5	5	80	5	120	1000	5	90	5	10	500	650	850	1500	129	24.8	14.9	124	8	6	4.4	4	8
433	1	2	6	5	80	5	120	1000	5	91	5	10	505	650	855	1505	109	17.3	14.56	119	4	5.9	3.7	5	6
434	1	2	6.5	5	80	5	120	1000	5	91	5	10	505	650	855	1505	127	27.3	16.93	118	7.3	5.9	3	5	9
435	1	2	6.5	5	80	5	120	1000	5	91	5	10	505	650	855	1505	122	23.4	15.72	109	4	6.3	7.7	5	10
436	1	2	6.5	5	80	5	120	1000	5	91	5	10	505	650	855	1505	110	19.5	16.12	115	7	6.4	2.7	4	7
437	1	2	6.5	5	80	5	120	1000	5	91	5	10	505	650	855	1505	129	27.9	16.77	129	4.8	5.5	3.6	7	9
438	1	2	6	5	80	5	120	1000	5	91	5	10	505	650	855	1505	123	22.7	15	125	12.5	5.6	2.1	5	9
439	1	2	6.5	5	80	5	120	1000	5	91	5	10	505	650	855	1505	119	21.9	15.47	94	11.5	5.6	2.8	5	13
440	1	2	6.5	5	80	5	120	1000	5	91	5	10	505	650	855	1505	124	26.6	17.3	96	4.5	6.8	2.1	5	5
441	1	2	6.5	5	80	5	120	1000	5	90	5	10	500	650	850	1500	126	32.6	20.53	108	8	6.1	4.1	5	10
442	1	2	6	5	80	5	120	1000	5	91	5	10	505	650	855	1505	119	20.3	14.34	122	7.5	6	6.1	7	7
443	1	2	6.5	5	80	5	120	1000	5	91	5	10	505	650	855	1505	124	21.4	13.92	110	7.5	6.2	5.2	6	8
444	1	2	6.5	5	80	5	120	1000	5	91	5	10	505	650	855	1505	119	21.8	15.39	125	1	5.7	3	4	10
445	1	2	6	5	80	5	120	1000	5	90	5	10	500	650	850	1500	119	20.6	14.55	120	16	5.6	3	4	13
446	1	2	6.5	5	80	5	120	1000	5	90	5	10	500	650	850	1500	119	23.7	16.74	128	16	5.9	3.1	5	8.5
447	1	2	6.5	5	80	5	120	1000	5	90	5	10	500	650	850	1500	119	21.4	15.11	126	6.5	6	2.9	4	8.5
448	1	2	6	5	80	5	120	1000	5	91	5	10	505	650	855	1505	116	16.6	12.34	117	7	6.1	4.3	5	7.5
449	1	2	6	5	80	5	120	1000	5	91	5	10	505	650	855	1505	120	19.6	13.61	101	0	6.2	3	5	10.5
450	1	2	6	5	80	5	120	1000	5	91	5	10	505	650	855	1505	116	17.8	13.23	114	6	5.7	2.9	5	6
451	1	2	6	5	80	5	120	1000	5	91	5	10	505	650	855	1505	123	19.9	13.15	130	4	5.9	7.1	6	9
452	1	2	6.5	5	80	5	120	1000	5	91	5	10	505	650	855	1505	118	19	13.65	90	3	6.8	4.6	5	8
453	1	2	6	5	80	5	120	1000	5	91	5	10	505	650	855	1505	126	22.7	14.3	116	11.5	6.3	4	4	12
454	1	2	6.5	5	80	5	120	1000	5	91	5	10	505	650	855	1505	119	21.3	15.04	112	7	5.9	4.4	5	6.5
455	1	2	6.5	5	80	5	120	1000	5	91	5	10	505	650	855	1505	126	26.1	16.44	102	6	5.9	2.5	5	8.5
456	1	2	6.5	5	80	5	120	1000	5	90	5	10	500	650	850	1500	999	18.9	999	123	1	5.2	3.2	5	8
457	1	2	6	5	80	5	120	1000	5	91	5	10	505	650	855	1505	115	18.6	14.06	121	5.8	6.3	3.2	5	6
458	1	2	6	5	80	5	120	1000	5	90	5	10	500	650	850	1500	119	19.6	13.84	111	2	5.7	3.1	4	10.6
459	1	2	6	5	80	5	120	1000	5	90	5	10	500	650	850	1500	130	25.1	14.85	105	4.8	6.3	3.1	5	9
461	1	2	6	5	80	5	120	1000	5	90	5	10	500	650	850	1500	109	18.5	15.57	105	4	6.7	4.7	5	6.5
462	1	2	6	5	80	5	120	1000	5	91	5	10	505	650	855	1505	119	25.2	17.8	110	5	6	3.5	8	6
463	1	2	6	5	80	5	120	1000	5	90	5	10	500	650	850	1500	120	20.9	14.51	123	7.5	6.6	4.6	5	8
464	1	2	6.5	5	80	5	120	1000	5	91	5	10	505	650	855	1505	117	17	12.42	123	3.5	6.2	2.4	5	6
465	1	2	6	5	80	5	120	1000	5	91	5	10	505	650	855	1505	118	20.3	14.58	122	7	6.1	2.6	6	9.5
466	1	2	6	5	80	5	120	1000	5	91	5	10	505	650	855	1505	119	18.4	12.99	118	6.6	5.9	6.3	5	6
467	1	2	6.5	5	80	5	120	1000	5	91	5	10	505	650	855	1505	129	24.9	14.96	141	2	5.8	3	5	10
468	1	2	6	5	80	5	120	1000	5	90	5	10	500	650	850	1500	122	23.9	16.06	101	5	6.1	5.1	5	7.5
469	1	2	6.5	5	80	5	120	1000	5	91	5	10	505	650	855	1505	124	21.9	14.24	129	11.5	5.5	2.8	5	13
470	1	2	6	5	80	5	120	1000	5	90	5	10	500	650	850	1500	121	22.1	15.09	157	10.5	5.5	3.1	5	11
471	1	2	6.5	5	80	5	120	1000	5	90	5	10	500	650	850	1500	120	20.1	13.96	120	3	6.8	3.1	5	8.5
472	1	2	6	5	80	5	120	1000	5	90	5	10	500	650	850	1500	120	21.7	15.07	115	7	6.1	3.1	5	11.5
473	1	2	6	5	80	5	120	1000	5	90	5	10	500	650	850	1500	124	23.4	15.22	141	14	5.8	2.6	4	11
474	1	2	6.5	5	80	5	120	1000	5	91	5	10	505	650	855	1505	122	20.7	13.91	135	3.2	5.8	2.3	5	7.5
475	1	2	6	5	80	5	120	1000	5	90	5	10	500	650	850	1500	110	16.3	13.47	121	7	6.7	3.1	6	7.5
476	1	2	6	5	80	5	120	1000	5	91	5	10	505	650	855	1505	111	17	13.8	97	0	5.9	6.1	5	7.5
477	1	2	6	5	80	5	120	1000	5	90	5	10	500	650	850	1500	122	18.6	12.5	114	-2	6.2	3	5	5.5
478	1	2	6.5	5	80	5	120	1000	5	91	5	10	505	650	855	1505	128	26.4	16.11	130	3	5.9	2.4	6	7
479	1	2	6	5	80	5	120	1000	5	91	5	10	505	650	855	1505	129	32.7	19.65	107	8	6.4	3.1	6	9
480	1	2	6	5	80	5	120	1000	5	91	5	10	505	650	855	1505	120	21.1	14.65	134	1.5	5.8	3.1	5	6
483	1	1	4.5	3	20	5	120	660	5	70	1	15	365	615	410	1025	104	15.2	14.05	61	6	7.7	20.2	8	4
489	1	1	5	3	30	5	120	690	5	75	1	25	400	625	465	1090	107	15.3	13.36	45	5.5	7.1	28.8	10	4.5
490	1	1	6.5	3	35	5	120	705	5	80	1	30	430	630	505	1135	105	16.7	15.15	94	14	6.9	10	7	5.5
491	1	2	3.5	5	60	5	100	800	5	70	5	5	375	525	650	1175	105	15.2	13.79	71	2	10	999.9	12	4
492	1	2	3.5	5	75	5	100	875	5	85	5	8	465	540	800	1340	98	12.3	12.81	80	1	8.1	999.9	8	4
493	1	2	3.5	5	60	5	100	800	5	70	5	5	375	525	650	1175	106	16.5	14.68	63	6	12.9	23.1	999.9	2.5
494	1	2	4	4	70	4	100	680	4	80	4	5	340	420	600	1020	100	13.7	13.7	76	6	8.7	16	8	1.5
495	1	2	6	5	80	5	120	1000	5	91	5	10	505	650	855	1505	111	17.6	14.28	106	-2	6.4	5.6	7	4
508	2	1	3.5	3	20	5	120	660	5	70	1	15	365	615	410	1025	97	12.7	13.5	66	11.3	9.8	999.9	8	2.5
509	2	1	3.5	3	20	5	120	660	5	70	1	15	365	615	410	1025	94	13.5	15.28	62	13.5	9	11.2	8	2.5
511	2	1	3.5	3	20	5	120	660	5	70	1	15	365	615	410	1025	101	15.3	15	67	17	9.6	11.2	15	2
512	2	1	3.5	3	20	5	120	660	5	70	1	15	365	615	410	1025	100	15.4	15.4	52	13.5	9.3	40.1	8	2.5
514	2	1	3.5	3	20	5	120	660	5	70	1	15	365	615	410	1025	98	13	13.54	76	9.5	8.6	14.1	11	2.5
515	2	1	3.5	3	20	5	120	660	5	70	1	15	365	615	410	1025	101	16.1	15.78	41	12.7	8.7	11.5	14	2.5
517	2	1	3.5	3	20	5	120	660	5	70	1	15	365	615	410	1025	104	14.7	13.59	38	13	10.2	13.2	12	1.5
518	2	1	3.5	3	20	5	120	660	5	70	1	15	365	615	410	1025	97	13.5	14.35	51	9	8.6	10.7	10	2.5
521	2	1	3.5	3	20	5	120	660	5	70	1	15	365	615	410	1025	97	13.2	14.03	72	15	9.1	17.1	6	2
523	2	1	3.5	3	20	5	120	660	5	70	1	15	365	615	410	1025	99	14.1	14.39	81	12	8.7	9.6	6	2
524	2	1	3.5	3	20	5	120	660	5	70	1	15	365	615	410	1025	97	12.7	13.5	83	12	7.9	11	9	3
525	2	1	3.5	3	20	5	120	660	5	70	1	15	365	615	410	1025	97	14.2	15.09	58	11	9.1	15.9	6	2.5
527	2	1	3.5	3	20	5	120	660	5	70	1	15	365	615	410	1025	98	14.8	15.41	71	11	8.2	16.5	8	2.5
532	2	1	3.5	3	20	5	120	660	5	70	1	15	365	615	410	1025	103	15.3	14.42	58	14	9.2	14	7	3.5
533	2	1	3.5	3	20	5	120	660	5	70	1	15	365	615	410	1025	104	16.6	15.35	93	8	7.9	12.7	7	3
535	2	1	4	3	20	5	120	660	5	70	1	15	365	615	410	1025	103	14.7	13.86	63	12	8.3	11.2	9	3
536	2	1	4	3	20	5	120	660	5	70	1	15	365	615	410	1025	109	17.4	14.65	78	9.5	7.6	13.1	6	3
537	2	1	4	3	20	5	120	660	5	70	1	15	365	615	410	1025	103	14.5	13.67	84	12.5	6.7	8.9	6	4
540	2	1	4	3	20	5	120	660	5	70	1	15	365	615	410	1025	106	16.5	14.68	85	2	7	12	7	4
542	2	1	4.5	3	30	5	120	690	5	75	1	25	400	625	465	1090	108	18.1	15.52	51	13	6.8	8.4	7	5
543	2	1	4.5	3	20	5	120	660	5	70	1	15	365	615	410	1025	110	17.6	14.55	78	16	7.8	13	6	4.5
545	2	1	4.5	3	30	5	120	690	5	75	1	25	400	625	465	1090	107	15.2	13.28	73	7.5	7	6.5	6	3.5
546	2	1	4	3	20	5	120	660	5	70	1	15	365	615	410	1025	104	16.4	15.16	54	11.5	7.7	7.6	7	4.5
547	2	1	4.5	3	30	5	120	690	5	75	1	25	400	625	465	1090	107	18.1	15.81	70	9	7.3	7.7	7	3.5
549	2	1	4	3	30	5	120	690	5	75	1	25	400	625	465	1090	101	12.3	12.06	69	8.5	7.1	14.8	5	3.5
550	2	1	4.5	3	30	5	120	690	5	75	1	25	400	625	465	1090	108	15.8	13.55	63	11	8.5	18.3	7	4
551	2	1	4.5	3	30	5	120	690	5	75	1	25	400	625	465	1090	108	16.6	14.23	71	5.5	6.9	7.7	5	6
552	2	1	4	3	20	5	120	660	5	70	1	15	365	615	410	1025	99	13.9	14.18	57	10	6.9	13	6	3
553	2	1	4	3	20	5	120	660	5	70	1	15	365	615	410	1025	103	15.8	14.89	67	11	7.7	31	8	4
554	2	1	4.5	3	30	5	120	690	5	75	1	25	400	625	465	1090	110	19.8	16.36	90	5.5	6.4	28.5	8	5.5
557	2	1	4.5	3	30	5	120	690	5	75	1	25	400	625	465	1090	108	16.6	14.23	80	6.5	7.2	9.9	6	3.5
559	2	1	4.5	3	30	5	120	690	5	75	1	25	400	625	465	1090	108	16.5	14.15	85	14	7.2	7.4	6	5
560	2	1	4	3	30	5	120	690	5	75	1	25	400	625	465	1090	107	15.2	13.28	80	16.5	7.5	10.1	9	4.5
562	2	1	4.5	3	30	5	120	690	5	75	1	25	400	625	465	1090	108	17.2	14.75	75	9	6.8	10.6	6	5.5
563	2	1	4.5	3	30	5	120	690	5	75	1	25	400	625	465	1090	109	17.2	14.48	81	6	6.4	4.9	6	4
564	2	1	4	3	20	5	120	660	5	70	1	15	365	615	410	1025	104	15.4	14.24	78	5.1	8.6	6.9	5	4
566	2	1	4	3	20	5	120	660	5	70	1	15	365	615	410	1025	102	12.9	12.4	78	9.8	8.1	6.8	9	3
568	2	1	4	3	20	5	120	660	5	70	1	15	365	615	410	1025	101	14.6	14.31	65	8	7.9	11.8	9	2.5
570	2	1	4	3	20	5	120	660	5	70	1	15	365	615	410	1025	104	15.3	14.15	76	12.7	7	5.2	6	3
572	2	1	4.5	3	30	5	120	690	5	75	1	25	400	625	465	1090	106	17.1	15.22	82	5	6.8	6.7	6	5.5
573	2	1	4.5	3	30	5	120	690	5	75	1	25	400	625	465	1090	105	17.7	16.05	62	14.5	8.2	9.4	7	3
574	2	1	4.5	3	30	5	120	690	5	75	1	25	400	625	465	1090	98	13.7	14.26	76	7.5	7.1	6.1	7	4.5
575	2	1	4	3	20	5	120	660	5	70	1	15	365	615	410	1025	103	13.8	13.01	65	12	8.9	14.8	8	3
576	2	1	4.5	3	30	5	120	690	5	75	1	25	400	625	465	1090	103	16.5	15.55	81	13	7.2	5.3	6	3.5
577	2	1	4	3	20	5	120	660	5	70	1	15	365	615	410	1025	103	15.7	14.8	58	11	8.1	9.3	6	3.5
579	2	1	4.5	3	30	5	120	690	5	75	1	25	400	625	465	1090	100	13.8	13.8	77	5.8	7	12.4	5	3
582	2	1	4.5	3	30	5	120	690	5	75	1	25	400	625	465	1090	115	21.1	15.95	79	10.6	6.6	11.3	6	4
583	2	1	4	3	20	5	120	660	5	70	1	15	365	615	410	1025	102	16.1	15.47	65	-1	7.6	34.2	6	3
585	2	1	4.5	3	30	5	120	690	5	75	1	25	400	625	465	1090	106	15.6	13.88	85	12.8	7.1	13.1	5	3.5
587	2	1	4	3	20	5	120	660	5	70	1	15	365	615	410	1025	112	22.2	17.7	80	17.9	7.3	6.5	6	5.5
588	2	1	4.5	3	30	5	120	690	5	75	1	25	400	625	465	1090	111	18.8	15.26	67	9	5.9	9.6	5	4.5
589	2	1	4.5	3	20	5	120	660	5	70	1	15	365	615	410	1025	104	14	12.94	76	12.5	7.8	15.3	6	3.5
590	2	1	4.5	3	30	5	120	690	5	75	1	25	400	625	465	1090	104	17.3	15.99	98	14	6.9	4.4	6	4.5
591	2	1	4	3	30	5	120	690	5	75	1	25	400	625	465	1090	104	17	15.72	109	10	6.9	6.1	7	4
594	2	1	4	3	20	5	120	660	5	70	1	15	365	615	410	1025	100	13.3	13.3	69	13	7.6	9.3	7	3.5
596	2	1	4.5	3	30	5	120	690	5	75	1	25	400	625	465	1090	109	15.8	13.3	90	7	6.7	5.2	6	4
597	2	1	5	3	30	5	120	690	5	75	1	25	400	625	465	1090	110	15.9	13.14	85	13	7.2	7.8	5	3
599	2	1	5.5	3	30	5	120	690	5	75	1	25	400	625	465	1090	102	16.3	15.67	75	10	6.6	11.6	6	6
600	2	1	5	3	30	5	120	690	5	75	1	25	400	625	465	1090	106	16	14.24	90	11	7	8.3	8	3.5
601	2	1	5	3	30	5	120	690	5	75	1	25	400	625	465	1090	108	15.7	13.46	67	7	6.9	14.3	6	4.5
602	2	1	5.5	3	30	5	120	690	5	75	1	25	400	625	465	1090	112	18.3	14.59	95	6.5	6.7	8.1	6	6
603	2	1	5.5	3	35	5	120	705	5	80	1	30	430	630	505	1135	111	15.3	12.42	112	11.3	6.2	5.1	6	5.5
604	2	1	5.5	3	30	5	120	690	5	75	1	25	400	625	465	1090	107	15.3	13.36	84	7	6.6	6.4	5	5
605	2	1	5	3	30	5	120	690	5	75	1	25	400	625	465	1090	101	14.9	14.61	59	4	6.6	6.1	5	4.5
607	2	1	5	3	30	5	120	690	5	75	1	25	400	625	465	1090	107	18.5	16.16	77	9	6.8	19.9	6	4
608	2	1	6	3	35	5	120	705	5	80	1	30	430	630	505	1135	123	18.7	12.36	90	9	6.9	4.4	6	6.5
609	2	1	5.5	3	35	5	120	705	5	80	1	30	430	630	505	1135	117	17.5	12.78	79	10.3	7.4	10.1	6	4
610	2	1	5.5	3	35	5	120	705	5	80	1	30	430	630	505	1135	110	14.8	12.23	104	11.5	6	5.8	5	4
611	2	1	5.5	3	35	5	120	705	5	80	1	30	430	630	505	1135	120	18.4	12.78	115	7.4	6.4	6.9	5	7
612	2	1	5	3	30	5	120	690	5	75	1	25	400	625	465	1090	106	16	14.24	89	10.5	7.3	16.5	5	4.5
613	2	1	5	3	30	5	120	690	5	75	1	25	400	625	465	1090	114	20.3	15.62	82	12	8	4.6	6	6.5
614	2	1	5	3	35	5	120	705	5	80	1	30	430	630	505	1135	110	17.9	14.79	101	10.5	6.4	4.4	7	4.5
615	2	1	5.5	3	30	5	120	690	5	75	1	25	400	625	465	1090	104	14.8	13.68	77	9	6.4	8.2	6	3.5
616	2	1	5.5	3	35	5	120	705	5	80	1	30	430	630	505	1135	120	19.5	13.54	105	9.2	6.7	10.9	7	6.5
617	2	1	5.5	3	35	5	120	705	5	80	1	30	430	630	505	1135	111	16.9	13.72	115	11	6.4	5.2	6	5
618	2	1	5.5	3	35	5	120	705	5	80	1	30	430	630	505	1135	112	18.2	14.51	104	7.2	6.5	4.3	5	6.5
619	2	1	5.5	3	35	5	120	705	5	80	1	30	430	630	505	1135	110	17.7	14.63	83	10	6.5	6.8	6	5
620	2	1	5	3	30	5	120	690	5	75	1	25	400	625	465	1090	106	15.4	13.71	106	14	6.6	7.2	6	4.5
621	2	1	5.5	3	30	5	120	690	5	75	1	25	400	625	465	1090	103	13.3	12.54	87	6.8	6.7	7.4	6	3.5
622	2	1	5.5	3	30	5	120	690	5	75	1	25	400	625	465	1090	106	16.3	14.51	115	4.5	6.3	8.1	5	6
623	2	1	5.5	3	35	5	120	705	5	80	1	30	430	630	505	1135	116	19.4	14.42	98	10.5	6.2	4	6	5
624	2	1	5.5	3	35	5	120	705	5	80	1	30	430	630	505	1135	115	19	14.37	77	13.5	6	7.4	5	5.5
625	2	1	5	3	30	5	120	690	5	75	1	25	400	625	465	1090	116	19.3	14.34	116	7	6.7	8.6	7	4.5
626	2	1	5	3	20	5	120	660	5	75	1	25	400	625	435	1060	107	17.8	15.55	76	13.6	7.8	6.4	7	4.5
627	2	1	5	3	30	5	120	690	5	75	1	25	400	625	465	1090	101	13.9	13.63	102	14	6.1	8.3	6	5
628	2	1	5	3	30	5	120	690	5	75	1	25	400	625	465	1090	105	14.8	13.42	76	12	7	14.5	7	5
629	2	1	5.5	3	35	5	120	705	5	80	1	30	430	630	505	1135	108	15.4	13.2	73	4	7.5	5.5	6	4.5
630	2	1	5.5	3	30	5	120	690	5	75	1	25	400	625	465	1090	108	15	12.86	72	3	6.5	8.9	6	5
631	2	1	5	3	30	5	120	690	5	75	1	25	400	625	465	1090	112	17.1	13.63	87	8.5	6.8	10.8	7	5.5
632	2	1	5.5	3	30	5	120	690	5	75	1	25	400	625	465	1090	113	21.9	17.15	56	12	6.5	16.1	5	6.5
633	2	1	5.5	3	35	5	120	705	5	80	1	30	430	630	505	1135	115	27.6	20.87	107	-3	6.1	6.6	5	6.5
634	2	1	5	3	30	5	120	690	5	75	1	25	400	625	465	1090	103	15.2	14.33	78	8	7.3	13.2	7	5
636	2	1	5.5	3	30	5	120	690	5	75	1	25	400	625	465	1090	116	17.5	13.01	73	8	6.6	7.5	7	6.6
637	2	1	5	3	30	5	120	690	5	75	1	25	400	625	465	1090	110	17.5	14.46	110	11	6.6	8.7	6	4.5
638	2	1	5.5	3	35	5	120	705	5	80	1	30	430	630	505	1135	119	18	12.71	73	10	7.3	11.9	8	5
639	2	1	5.5	3	30	5	120	690	5	75	1	25	400	625	465	1090	114	18.3	14.08	70	7	7.7	13	5	3
640	2	1	5.5	3	35	5	120	705	5	80	1	30	430	630	505	1135	107	19.4	16.94	97	12	6.2	6.1	9	7.5
641	2	1	5.5	3	35	5	120	705	5	80	1	30	430	630	505	1135	108	14.7	12.6	76	12	6.7	6	7	5
642	2	1	5	3	30	5	120	690	5	75	1	25	400	625	465	1090	109	18.1	15.23	103	16	6.8	6.2	5	4.5
643	2	1	5	3	30	5	120	690	5	75	1	25	400	625	465	1090	106	17.4	15.49	85	12.5	6.8	9.5	7	3.5
644	2	1	5	3	30	5	120	690	5	75	1	25	400	625	465	1090	115	19.9	15.05	91	4.5	6	6.5	5	6.5
645	2	1	5	3	30	5	120	690	5	75	1	25	400	625	465	1090	108	18.6	15.95	999	5	6.9	8.4	7	4
646	2	1	5	3	30	5	120	690	5	75	1	25	400	625	465	1090	115	23.1	17.47	88	9.6	6.8	4.2	5	5
647	2	1	5	3	30	5	120	690	5	75	1	25	400	625	465	1090	108	15.5	13.29	66	12.5	7.2	6.3	8	4.5
648	2	1	5.5	3	30	5	120	690	5	75	1	25	400	625	465	1090	111	17.1	13.88	101	8	6.4	4.6	5	4.5
649	2	1	5	3	30	5	120	690	5	75	1	25	400	625	465	1090	112	17.2	13.71	61	11	6.8	6.8	7	6.5
650	2	1	5.5	3	30	5	120	690	2	42	1	25	109	625	174	799	108	16.9	14.49	66	6.5	6.2	6.3	5	6
651	2	1	5.5	3	30	5	120	690	5	75	1	25	400	625	465	1090	115	19.3	14.59	71	8.5	6.5	6.4	6	5
652	2	1	5	3	30	5	120	690	5	75	1	25	400	625	465	1090	106	16.4	14.6	78	12	7.5	5.8	8	4.5
653	2	1	5	3	30	5	120	690	5	75	1	25	400	625	465	1090	117	20.5	14.98	64	7	6.6	9.1	7	4
654	2	1	5.5	3	35	5	120	705	5	80	1	30	430	630	505	1135	118	24.4	17.52	103	14	6	12.1	7	6.5
655	2	1	5.5	3	30	5	120	690	5	75	1	25	400	625	465	1090	115	16.7	12.63	90	11.5	6.2	7.2	6	4.5
656	2	1	5.5	3	30	5	120	690	5	75	1	25	400	625	465	1090	113	18.3	14.33	84	7.5	6.6	6	5	6.5
657	2	1	5.5	3	35	5	120	705	5	80	1	30	430	630	505	1135	114	18.5	14.24	112	10.3	5.6	3.8	5	6.5
658	2	1	5.5	3	35	5	120	705	5	80	1	30	430	630	505	1135	117	22.1	16.14	116	5	6.6	3.2	6	6
659	2	1	5	3	30	5	120	690	5	75	1	25	400	625	465	1090	114	19.5	15	77	14	6.8	7.4	7	6.5
660	2	1	6.5	3	35	5	120	705	5	80	1	30	430	630	505	1135	120	21.1	14.65	100	5	5.8	3.8	5	6.5
661	2	1	6	3	35	5	120	705	5	80	1	30	430	630	505	1135	117	21	15.34	107	6	5.8	3.3	6	4
662	2	1	6	3	35	5	120	705	5	80	1	30	430	630	505	1135	117	18.1	13.22	113	11.4	6	6.5	6	9
663	2	1	6.5	3	35	5	120	705	5	80	1	30	430	630	505	1135	113	17.5	13.71	115	12	6.5	4.9	6	5.5
664	2	1	6.5	3	35	5	120	705	5	80	1	30	430	630	505	1135	113	18.4	14.41	93	13.4	6.4	9.5	7	4.5
665	2	1	6	3	35	5	120	705	5	80	1	30	430	630	505	1135	122	23.3	15.65	79	15	6.3	7.9	6	6.5
666	2	1	6.5	3	35	5	120	705	5	80	1	30	430	630	505	1135	118	19.9	14.29	87	12.8	6.6	4.5	5	6
667	2	1	6	3	35	5	120	705	5	80	1	30	430	630	505	1135	121	20.5	14	106	7.5	6.3	3.4	6	8
668	2	1	6	3	35	5	120	705	5	80	1	30	430	630	505	1135	108	16.6	14.23	83	9.2	7	6.6	7	4.5
669	2	1	6.5	3	35	5	120	705	5	80	1	30	430	630	505	1135	120	19	13.19	107	11	6.2	3.4	6	6.5
670	2	1	6	3	35	5	120	705	5	80	1	30	430	630	505	1135	120	21.8	15.14	93	4.7	7.1	5.7	6	6
671	2	1	6	3	35	5	120	705	5	80	1	30	430	630	505	1135	119	24.5	17.3	117	19	6.1	5.1	5	8
672	2	1	6	3	35	5	120	705	5	80	1	30	430	630	505	1135	113	15.4	12.06	83	12	6.2	9.2	8	5.5
673	2	1	6	3	35	5	120	705	5	80	1	30	430	630	505	1135	113	15.8	12.37	97	9.5	5.9	5.9	5	7
674	2	1	6	3	35	5	120	705	5	80	1	30	430	630	505	1135	123	22.4	14.81	101	14.7	6.8	5.6	6	6
675	2	1	6	3	35	5	120	705	5	80	1	30	430	630	505	1135	128	23.6	14.4	122	9.2	5.7	4.9	5	8.5
676	2	1	6.5	3	35	5	120	705	5	80	1	30	430	630	505	1135	121	18	12.29	98	11	6.1	4.1	6	8
677	2	1	6	3	35	5	120	705	5	80	1	30	430	630	505	1135	111	15.7	12.74	87	13.5	6.1	5.5	6	6.5
678	2	1	6	3	35	5	120	705	5	80	1	30	430	630	505	1135	112	18.2	14.51	85	14.5	6	5.5	7	6.5
679	2	1	6	3	35	5	120	705	5	80	1	30	430	630	505	1135	117	18	13.15	110	8	6.6	5.4	5	6.5
680	2	1	6	3	35	5	120	705	5	80	1	30	430	630	505	1135	118	21.9	15.73	110	14	6.3	5.1	9	5.5
681	2	1	6.5	3	35	5	120	705	5	80	1	30	430	630	505	1135	121	23	15.71	121	3.3	5.9	6.1	5	8
682	2	1	6	3	35	5	120	705	5	80	1	30	430	630	505	1135	115	20.7	15.65	92	14	6.4	6.5	7	5
684	2	1	6	3	35	5	120	705	5	80	1	30	430	630	505	1135	116	19	14.12	82	9.5	6.7	16	6	6.5
685	2	1	6	3	35	5	120	705	5	80	1	30	430	630	505	1135	123	19.4	12.82	86	16.4	6.7	5.7	6	6
686	2	1	6	3	35	5	120	705	5	80	1	30	430	630	505	1135	114	17.9	13.77	93	13	6.3	5.4	6	7.5
687	2	1	6	3	35	5	120	705	5	80	1	30	430	630	505	1135	120	20.7	14.38	107	7	6	7.8	6	7
688	2	1	6	3	35	5	120	705	5	80	1	30	430	630	505	1135	119	22.1	15.61	84	14.5	6.3	5.2	4	6
689	2	1	6	3	35	5	120	705	5	80	1	30	430	630	505	1135	109	17.9	15.07	112	15.5	5.9	4.1	6	7.5
690	2	1	6.5	3	35	5	120	705	5	80	1	30	430	630	505	1135	128	23.4	14.28	118	7	6.3	4.1	6	6.5
691	2	1	6	3	35	5	120	705	5	80	1	30	430	630	505	1135	118	17	12.21	106	10	6.4	3.7	6	6.5
692	2	1	6	3	35	5	120	705	5	80	1	30	430	630	505	1135	128	999.9	999	117	12.5	6.2	5.5	8	999.9
693	2	1	6	3	35	5	120	705	5	80	1	30	430	630	505	1135	122	19.9	13.37	121	10.5	7.3	4.2	6	9
694	2	1	6.5	3	35	5	120	705	5	80	1	30	430	630	505	1135	118	20.1	14.44	87	1.5	6.3	7.6	6	5.5
695	2	1	6	3	35	5	120	705	5	80	1	30	430	630	505	1135	120	25	17.36	110	10	6.3	4.1	5	6.5
696	2	1	6.5	3	35	5	120	705	5	80	1	30	430	630	505	1135	121	17.4	11.88	102	11	6	5.8	7	6
697	2	1	6.5	3	35	5	120	705	5	80	1	30	430	630	505	1135	124	24.6	16	102	1	6	4.1	6	5
698	2	2	3	5	60	5	100	800	5	70	5	5	375	525	650	1175	98	15.5	16.14	44	13	9	8.6	17	2.5
699	2	2	3.5	5	60	5	100	800	5	70	5	5	375	525	650	1175	95	13.9	15.4	95	10	9.4	9	16	2
700	2	2	3.5	5	70	5	110	900	5	80	5	10	450	600	750	1350	109	16	13.47	95	20	7.5	16.7	6	3.5
701	2	2	3.5	5	60	5	100	800	5	70	5	5	375	525	650	1175	99	12.7	12.96	54	15	8.5	4.2	8	4
704	2	2	3.5	5	80	5	120	1000	5	90	5	10	500	650	850	1500	102	17.3	16.63	68	8	7.8	10.1	14	3
705	2	2	3	5	60	5	100	800	5	70	5	5	375	525	650	1175	97	13.4	14.24	76	14.6	9.6	27.1	10	2.5
706	2	2	3.5	5	80	5	120	1000	5	90	5	10	500	650	850	1500	97	15.8	16.79	82	11	6.9	6.3	5	2
707	2	2	3	5	60	5	100	800	5	70	5	5	375	525	650	1175	95	12.3	13.63	62	12	10.2	10	8	2
709	2	2	3	5	60	5	100	800	5	70	5	5	375	525	650	1175	94	13	14.71	35	12.5	9.6	35.1	11	1.5
710	2	2	3	5	60	5	100	800	5	70	5	5	375	525	650	1175	93	13.1	15.15	41	11	8.9	7	11	2.5
711	2	2	3.5	5	80	5	120	1000	5	90	5	10	500	650	850	1500	95	15.7	17.4	85	8	7.9	14.3	5	3.5
712	2	2	3.5	5	80	5	120	1000	5	90	5	10	500	650	850	1500	100	12.7	12.7	80	18	7.8	37	6	3
713	2	2	3.5	5	70	5	110	900	5	80	5	10	450	600	750	1350	108	15.8	13.55	86	11	7.9	22.5	7	4
714	2	2	3.5	5	75	5	110	925	5	85	5	8	465	590	800	1390	104	14.7	13.59	103	13	7.6	7	8	3
715	2	2	3.5	5	60	5	100	800	5	70	5	5	375	525	650	1175	100	14.6	14.6	97	12	8.5	6.7	6	2.5
716	2	2	3	5	60	5	100	800	5	70	5	5	375	525	650	1175	95	15	16.62	71	17	8.9	5.8	8	2.5
717	2	2	3.5	5	60	5	100	800	5	70	5	5	375	525	650	1175	100	15.4	15.4	93	13	8.8	10	8	2
718	2	2	3.5	5	10	5	120	650	5	90	5	10	500	650	500	1150	103	16.7	15.74	70	8.3	9	15.2	999.9	1.5
719	2	2	3	5	10	5	120	650	5	90	5	10	500	650	500	1150	91	11.4	13.77	63	12.6	9	24	13	2.5
720	2	2	3.5	5	70	5	110	900	5	80	5	10	450	600	750	1350	102	14.1	13.55	69	12	9.5	14.5	10	4
721	2	2	3.5	5	80	5	120	1000	5	90	5	10	500	650	850	1500	106	16.1	14.33	95	15	7.6	10.6	7	3.5
722	2	2	3.5	5	10	5	120	650	5	90	5	10	500	650	500	1150	102	16.6	15.96	72	16	9.5	8	7	4
723	2	2	3.5	5	60	5	100	800	5	70	5	5	375	525	650	1175	99	15.9	16.22	62	13.5	9.3	15.2	7	2
724	2	2	3	5	10	5	120	650	5	90	5	10	500	650	500	1150	100	14	14	77	15.5	8.8	23	12	3.5
725	2	2	3	5	10	5	120	650	5	90	5	10	500	650	500	1150	100	14.8	14.8	68	8.8	10.9	15.1	19	3
726	2	2	3.5	5	80	5	120	1000	5	90	5	10	500	650	850	1500	96	12.9	14	48	16.5	10	22	11	2
727	2	2	3.5	5	80	5	120	1000	5	90	5	10	500	650	850	1500	97	13.4	14.24	87	19	8.8	5.5	11	4.5
729	2	2	3.5	5	10	5	120	650	5	90	5	10	500	650	500	1150	103	15.3	14.42	63	12	8.9	14	11	4
730	2	2	3.5	5	60	5	100	800	5	70	5	5	375	525	650	1175	99	14	14.28	72	10	8.7	9	15	1.5
731	2	2	3.5	5	60	5	100	800	5	70	5	5	375	525	650	1175	95	14.9	16.51	30	16	8	17.8	13	2.5
733	2	2	3.5	4	70	4	100	680	4	80	4	10	360	440	600	1040	98	13.2	13.74	81	6	6.9	12.1	7	2.5
734	2	2	4.5	5	70	5	110	900	5	80	5	10	450	600	750	1350	104	15.3	14.15	63	11	7.8	8.7	5	4.5
735	2	2	4.5	5	70	5	110	900	5	80	5	10	450	600	750	1350	105	17.6	15.96	72	18	7.1	9.6	5	5.5
736	2	2	4.5	5	70	5	110	900	5	80	5	10	450	600	750	1350	106	14.6	12.99	84	13.5	7.3	6.2	5	2.5
737	2	2	4.5	5	90	5	140	1150	5	105	5	15	600	775	975	1750	102	13.7	13.17	89	11	6.7	8.2	7	6
739	2	2	4	5	70	5	110	900	5	80	5	10	450	600	750	1350	99	13.4	13.67	90	14	6.7	7	7	4
740	2	2	4	5	70	5	110	900	5	80	5	10	450	600	750	1350	112	19.3	15.39	79	10.3	8	7	10	3.5
741	2	2	4	5	80	5	120	1000	5	90	5	10	500	650	850	1500	108	17.9	15.35	108	12.5	6.3	4.2	6	5.5
742	2	2	5	5	80	5	120	1000	5	90	5	10	500	650	850	1500	112	18.1	14.43	87	16.7	7	3.6	6	5
743	2	2	4	5	80	5	120	1000	5	90	5	10	500	650	850	1500	99	14.3	14.59	82	7	7.2	13	7	3.5
744	2	2	4.5	5	80	5	120	1000	5	90	5	10	500	650	850	1500	112	17.8	14.19	84	18.5	7.3	15	6	3.5
745	2	2	4	5	70	5	110	900	5	80	5	10	450	600	750	1350	107	15.9	13.89	77	13	6.5	16.2	11	4
746	2	2	4	5	70	5	110	900	5	80	5	10	450	600	750	1350	109	15.1	12.71	74	10	7.7	26.5	6	4
747	2	2	4.5	5	80	5	120	1000	5	90	5	10	500	650	850	1500	103	15.3	14.42	75	15	7.1	6.4	5	3.5
748	2	2	4.5	5	80	5	120	1000	5	90	5	10	500	650	850	1500	111	18.1	14.69	104	16	6.5	4.5	6	4.5
749	2	2	4	5	80	5	120	1000	5	90	5	10	500	650	850	1500	101	13.5	13.23	85	11	7.3	11.7	6	3.5
750	2	2	4	5	70	5	110	900	5	80	5	10	450	600	750	1350	102	15.2	14.61	89	8.1	6.8	7.2	6	4
751	2	2	4	5	70	5	110	900	5	80	5	10	450	600	750	1350	103	14.7	13.86	86	12	8.8	6.2	6	3.5
752	2	2	4.5	5	80	5	120	1000	5	90	5	10	500	650	850	1500	112	18.2	14.51	65	17	7.5	26.1	9	4.5
753	2	2	4	5	80	5	120	1000	5	90	5	10	500	650	850	1500	104	19.1	17.66	77	13.5	6.9	3.7	6	4.5
754	2	2	4	5	70	5	110	900	5	80	5	9	445	595	750	1345	97	12.3	13.07	98	11.5	8.1	6	7	4
755	2	2	4.5	5	70	5	110	900	5	80	5	10	450	600	750	1350	110	17.3	14.3	85	14.5	7.2	24	5	4.5
756	2	2	4.5	5	70	5	110	900	5	80	5	10	450	600	750	1350	102	16.4	15.76	102	15	7.1	11	6	4.5
757	2	2	4	5	70	5	110	900	5	80	5	10	450	600	750	1350	105	16.5	14.97	71	12	8.3	3.9	8	3.5
758	2	2	4	5	80	5	120	1000	5	90	5	10	500	650	850	1500	101	14.2	13.92	99	15	7.1	10.8	6	4.5
759	2	2	4	5	70	5	110	900	5	80	5	10	450	600	750	1350	97	13.4	14.24	74	7	8.2	11.5	6	4
760	2	2	4	5	70	5	110	900	5	80	5	10	450	600	750	1350	107	18.5	16.16	56	20	7.7	10	5	3
761	2	2	4	5	70	5	110	900	5	80	5	10	450	600	750	1350	112	18.6	14.83	70	15	7.8	13.5	6	3
762	2	2	4.5	5	80	5	120	1000	5	90	5	10	500	650	850	1500	106	17.1	15.22	95	13	6.7	4.1	6	6
763	2	2	4	5	80	5	120	1000	5	90	5	10	500	650	850	1500	101	14.7	14.41	60	11.5	7.6	12.6	7	3.5
764	2	2	4	5	70	5	110	900	5	80	5	10	450	600	750	1350	102	15	14.42	72	15	8	19	6	3.5
765	2	2	4.5	5	80	5	120	1000	5	90	5	10	500	650	850	1500	117	20.4	14.9	108	17	6.6	5.6	5	5
766	2	2	4.5	5	80	5	120	1000	5	90	5	10	500	650	850	1500	105	17.3	15.69	74	14.8	7.5	5.6	5	5
767	2	2	4.5	5	85	5	125	1050	5	80	5	15	475	700	825	1525	106	15.2	13.53	82	18	6.9	32	7	4.5
768	2	2	4.5	5	80	5	120	1000	5	90	5	10	500	650	850	1500	105	17.1	15.51	67	5.5	6.9	11	6	5
769	2	2	4.5	5	70	5	110	900	5	80	5	10	450	600	750	1350	108	17.6	15.09	85	14	7.3	8.5	6	6
770	2	2	4.5	5	80	5	120	1000	5	90	5	10	500	650	850	1500	113	20.1	15.74	80	15	7.3	5.1	6	3.5
772	2	2	4.5	5	80	5	120	1000	5	90	5	10	500	650	850	1500	100	13.5	13.5	74	12	7.6	6.2	8	3.5
773	2	2	4.5	5	80	5	120	1000	5	90	5	10	500	650	850	1500	118	19.9	14.29	113	16.8	7	6.9	6	4.5
774	2	2	4	5	80	5	120	1000	5	90	5	10	500	650	850	1500	110	20	16.53	75	16	7.4	14.7	6	4
775	2	2	4.5	5	70	5	110	900	5	80	5	9	445	595	750	1345	101	13.7	13.43	80	12	6.5	9	4	3
776	2	2	4	5	70	5	110	900	5	80	5	10	450	600	750	1350	110	17.3	14.3	91	17.5	7	7	7	4
777	2	2	4.5	5	70	5	110	900	5	80	5	10	450	600	750	1350	105	15.1	13.7	92	11	7.5	13.8	6	3.5
778	2	2	4.5	5	80	5	120	1000	5	90	5	10	500	650	850	1500	108	16.5	14.15	70	10	6.8	9	6	3
779	2	2	4	5	80	5	120	1000	5	90	5	10	500	650	850	1500	105	16.6	15.06	69	11.5	7.2	17	6	4
780	2	2	4.5	5	70	5	110	900	5	80	5	10	450	600	750	1350	100	13.7	13.7	69	7	8.3	11.9	7	4.5
781	2	2	4.5	5	70	5	110	900	5	80	5	10	450	600	750	1350	110	17.2	14.21	78	16	6.5	10.3	5	5
782	2	2	4.5	5	70	5	110	900	5	80	5	10	450	600	750	1350	112	18.8	14.99	95	12	6.7	8.2	7	3
784	2	2	4.5	5	80	5	120	1000	5	90	5	10	500	650	850	1500	112	17.6	14.03	95	14	8.2	6.2	7	5.5
786	2	2	4	4	70	4	100	680	4	80	4	5	340	420	600	1020	100	14.9	14.9	57	13	8.5	7.8	10	2.5
787	2	2	4.5	5	80	5	120	1000	5	90	5	10	500	650	850	1500	103	14.3	13.48	86	11.5	6.7	4.2	5	4
788	2	2	4	5	75	5	110	925	5	85	5	8	465	590	800	1390	105	16	14.51	77	14	8.1	4.9	7	2.5
789	2	2	4.5	5	80	5	120	1000	5	90	5	10	500	650	850	1500	104	15.7	14.52	98	7	6.8	9.5	6	4.5
790	2	2	4.5	5	80	5	120	1000	5	90	5	10	500	650	850	1500	112	19.6	15.62	75	18	6.8	4.7	6	4.5
791	2	2	4	5	70	5	110	900	5	80	5	10	450	600	750	1350	103	17.4	16.4	71	14.5	7	27	8	2.5
792	2	2	4	5	80	5	120	1000	5	90	5	10	500	650	850	1500	108	17.2	14.75	98	14	7.6	10.1	7	5
793	2	2	4	5	80	5	120	1000	5	90	5	10	500	650	850	1500	102	16.4	15.76	66	19	6.9	21.5	6	3.5
794	2	2	4.5	5	80	5	120	1000	5	90	5	10	500	650	850	1500	108	16.4	14.06	74	11	8.2	5.5	7	3.5
795	2	2	4.5	5	70	5	110	900	5	80	5	10	450	600	750	1350	115	19.6	14.82	83	14	7.2	10.1	7	3.5
796	2	2	4.5	5	80	5	120	1000	5	90	5	10	500	650	850	1500	106	15.9	14.15	81	14.5	7.1	8.3	8	5
797	2	2	4	5	70	5	110	900	5	80	5	10	450	600	750	1350	99	13.4	13.67	75	17.5	8.3	5.2	5	3
798	2	2	4.5	5	80	5	120	1000	5	90	5	10	500	650	850	1500	109	18.6	15.66	80	11.5	6.6	39	8	999.9
799	2	2	4	5	70	5	110	900	5	70	5	10	400	600	700	1300	102	15.7	15.09	82	6	7.2	999.9	4	3.5
801	2	2	4	5	70	5	110	900	5	80	5	10	450	600	750	1350	112	20.1	16.02	70	8	8.3	17.4	6	4
802	2	2	4	5	75	5	110	925	5	85	5	8	465	590	800	1390	103	14.2	13.38	66	11	7.3	9.2	7	3
803	2	2	4	5	80	5	120	1000	5	90	5	10	500	650	850	1500	102	16.3	15.67	64	11	7.1	6.9	7	4
804	2	2	5	5	80	5	120	1000	5	90	5	10	500	650	850	1500	110	17.4	14.38	83	22	7.2	5.9	6	4.5
805	2	2	5	5	80	5	120	1000	5	90	5	10	500	650	850	1500	106	14.6	12.99	76	0	6.3	5	6	4
806	2	2	5.5	5	85	5	125	1050	5	80	5	15	475	700	825	1525	112	17.3	13.79	96	8	5.8	6.2	5	6
807	2	2	5.5	5	80	5	120	1000	5	90	5	10	500	650	850	1500	111	17	13.8	80	6.5	6.2	6.5	8	5
808	2	2	5	5	80	5	120	1000	5	90	5	10	500	650	850	1500	108	17.2	14.75	81	15	6.1	6	5	4.5
809	2	2	5.5	5	80	5	120	1000	5	90	5	10	500	650	850	1500	117	20	14.61	97	16	5.4	3.9	5	4.5
810	2	2	5	5	80	5	120	1000	5	90	5	10	500	650	850	1500	110	17.7	14.63	84	13	6.7	7	7	6
811	2	2	5.5	5	80	5	120	1000	5	90	5	10	500	650	850	1500	124	23.7	15.41	101	9	6.4	5.8	5	5
812	2	2	5	5	80	5	120	1000	5	90	5	10	500	650	850	1500	108	17.8	15.26	91	18.5	7	3.8	5	5
813	2	2	5	5	90	5	140	1150	5	105	5	15	600	775	975	1750	116	17.1	12.71	98	8.3	7.3	7	6	5
814	2	2	5.5	5	80	5	120	1000	5	90	5	10	500	650	850	1500	106	15.1	13.44	101	12	6.4	4.6	6	5
815	2	2	5	5	80	5	120	1000	5	90	5	10	500	650	850	1500	116	18.6	13.82	107	17	6.9	3.9	5	4
816	2	2	5	5	80	5	120	1000	5	90	5	10	500	650	850	1500	116	21.9	16.28	88	14.3	6.5	11	6	5.5
817	2	2	5	5	85	5	125	1050	5	80	5	15	475	700	825	1525	109	17.1	14.39	84	18	6.7	13	6	3
818	2	2	5	5	80	5	120	1000	5	90	5	10	500	650	850	1500	111	19	15.42	76	4	6.2	4.2	6	4.5
819	2	2	5.5	5	90	5	140	1150	5	105	5	15	600	775	975	1750	114	17.1	13.16	83	1	6.6	4.5	5	3.5
820	2	2	5.5	5	80	5	120	1000	5	91	5	10	505	650	855	1505	112	16.1	12.83	103	13	6.7	6	5	4.5
821	2	2	5.5	5	90	5	140	1150	5	105	5	15	600	775	975	1750	107	14.9	13.01	90	12.5	6.3	4.1	5	3.5
822	2	2	5.5	5	85	5	125	1050	5	80	5	15	475	700	825	1525	111	20.2	16.39	85	13.5	7.4	11.5	7	4.5
823	2	2	5.5	5	85	5	125	1050	5	80	5	15	475	700	825	1525	110	14.3	11.82	93	13	6.7	11.5	5	4
824	2	2	5.5	5	80	5	120	1000	5	91	5	10	505	650	855	1505	110	15.6	12.89	109	12	6.1	4	5	7.5
825	2	2	5	5	80	5	120	1000	5	90	5	10	500	650	850	1500	115	20.3	15.35	103	20	6.6	5.1	6	5
826	2	2	5.5	5	80	5	120	1000	5	91	5	10	505	650	855	1505	107	14.7	12.84	92	8	6.6	5.1	5	6.5
827	2	2	5.5	5	80	5	120	1000	5	91	5	10	505	650	855	1505	114	19.5	15	90	18	6.9	3.5	6	4
828	2	2	5.5	5	90	5	120	1050	5	90	5	10	500	650	900	1550	121	20.6	14.07	128	16	6.2	4.3	5	6
829	2	2	5.5	5	80	5	120	1000	5	91	5	10	505	650	855	1505	110	18.4	15.21	96	16	6.3	3.8	5	6
830	2	2	5.5	5	80	5	120	1000	5	91	5	10	505	650	855	1505	118	23	16.52	107	14.5	6.5	2.8	4	8.5
831	2	2	5.5	5	80	5	120	1000	5	91	5	10	505	650	855	1505	124	25.8	16.78	90	16	7.5	6.9	7	9.5
833	2	2	5	5	85	5	125	1050	5	80	5	15	475	700	825	1525	114	19.7	15.16	91	8.6	7.2	8	6	4
834	2	2	5	5	80	5	120	1000	5	90	5	10	500	650	850	1500	112	18.1	14.43	91	11	6.6	5	6	5
835	2	2	5	5	90	5	140	1150	5	105	5	15	600	775	975	1750	114	18.5	14.24	98	12.5	6.1	4.6	5	4
836	2	2	5	5	80	5	120	1000	5	90	5	10	500	650	850	1500	105	17	15.42	100	6	6.3	4.3	5	3.5
837	2	2	5.5	5	80	5	120	1000	5	91	5	10	505	650	855	1505	118	20.6	14.79	113	12.8	6.5	3.4	7	5
838	2	2	5.5	5	90	5	140	1150	5	105	5	15	600	775	975	1750	105	14.2	12.88	76	10.5	6.8	5.1	8	4
839	2	2	5	5	90	5	140	1150	5	105	5	15	600	775	975	1750	109	16.3	13.72	97	10.5	6.9	4.6	5	3
840	2	2	5.5	5	80	5	120	1000	5	90	5	10	500	650	850	1500	116	20.2	15.01	120	16.5	6	5.2	5	6
841	2	2	5	5	90	5	140	1150	5	105	5	15	600	775	975	1750	107	15.1	13.19	117	4.3	6.4	4	5	4.5
842	2	2	5	5	80	5	120	1000	5	90	5	10	500	650	850	1500	115	17.6	13.31	75	11	6.3	6	6	5
843	2	2	5	5	80	5	120	1000	5	90	5	10	500	650	850	1500	110	15.5	12.81	80	11.5	6.7	3.2	5	4
844	2	2	5.5	5	80	5	120	1000	5	91	5	10	505	650	855	1505	104	14	12.94	104	7.8	6.9	4.7	6	4
845	2	2	5	5	80	5	120	1000	5	90	5	10	500	650	850	1500	109	16.1	13.55	93	10.6	7.1	8.2	6	5
846	2	2	5.5	5	80	5	120	1000	5	91	5	10	505	650	855	1505	114	18.2	14	102	12	7.6	15	6	5.5
847	2	2	5	5	90	5	140	1150	5	105	5	15	600	775	975	1750	120	21.5	14.93	92	12	6.1	4.7	6	6
849	2	2	5.5	5	85	5	125	1050	5	80	5	15	475	700	825	1525	120	21.1	14.65	101	13	6.2	7.3	7	7
850	2	2	5	5	85	5	125	1050	5	80	5	15	475	700	825	1525	118	18.1	13	62	10.5	6.8	5.5	7	3.5
851	2	2	5	5	85	5	125	1050	5	80	5	15	475	700	825	1525	108	16.2	13.89	89	17.5	7.3	14.8	6	3.5
852	2	2	5	5	85	5	125	1050	5	80	5	15	475	700	825	1525	110	14.9	12.31	84	13	5.9	5	6	4
853	2	2	5	5	90	5	140	1150	5	105	5	15	600	775	975	1750	115	18.1	13.69	98	16	6.7	3.5	5	4.5
854	2	2	5.5	5	80	5	120	1000	5	91	5	10	505	650	855	1505	108	17.4	14.92	85	5	6.4	3.7	6	4.5
855	2	2	5.5	5	85	5	125	1050	5	80	5	15	475	700	825	1525	115	20.8	15.73	102	11	6.2	4.7	4	5
856	2	2	5.5	5	80	5	120	1000	5	91	5	10	505	650	855	1505	115	16.9	12.78	107	7	5.9	5.5	5	4.5
857	2	2	5	5	85	5	125	1050	5	80	5	15	475	700	825	1525	106	15.4	13.71	83	12.5	6.7	12.1	5	4.5
858	2	2	5.5	5	80	5	120	1000	5	91	5	10	505	650	855	1505	116	16.2	12.04	100	9.5	6.1	3.8	5	4
859	2	2	5.5	5	80	5	120	1000	5	90	5	10	500	650	850	1500	114	19.1	14.7	94	13	6.8	3.4	6	4.5
860	2	2	5.5	5	90	5	140	1150	5	105	5	15	600	775	975	1750	121	20	13.66	83	5	7.6	9.2	7	5
861	2	2	5.5	5	80	5	120	1000	5	91	5	10	505	650	855	1505	119	21.5	15.18	114	6	6.6	3	5	5.5
862	2	2	5	5	85	5	125	1050	5	80	5	15	475	700	825	1525	115	21.1	15.95	109	18.5	6.3	12	5	4
863	2	2	5.5	5	80	5	120	1000	5	90	5	10	500	650	850	1500	113	20.8	16.29	100	7.5	6.5	6.1	5	4.5
864	2	2	5.5	5	90	5	140	1150	5	105	5	15	600	775	975	1750	116	21.4	15.9	109	16	6	2.4	5	6.5
865	2	2	5.5	5	80	5	120	1000	5	91	5	10	505	650	855	1505	111	16.6	13.47	71	8	7.6	8.5	7	3.5
866	2	2	6.5	5	80	5	120	1000	5	91	5	10	505	650	855	1505	110	21.6	17.85	110	10	6.1	4.7	6	8.5
867	2	2	6	5	80	5	120	1000	5	90	5	10	500	650	850	1500	114	18.2	14	111	16	5.6	4.1	5	8
868	2	2	6	5	80	5	120	1000	5	91	5	10	505	650	855	1505	116	17.9	13.3	90	5.8	6.7	8.3	8	6.5
869	2	2	6	5	80	5	120	1000	5	91	5	10	505	650	855	1505	123	20.8	13.75	122	10	6.4	2.7	7	7.5
870	2	2	6	5	80	5	120	1000	5	91	5	10	505	650	855	1505	111	16.2	13.15	107	15.3	8	6.6	5	6
871	2	2	6.5	5	80	5	120	1000	5	91	5	10	505	650	855	1505	129	23.2	13.94	142	15	5.9	2.4	7	7
872	2	2	6	5	80	5	120	1000	5	91	5	10	505	650	855	1505	110	17	14.05	90	15	6.7	3	6	4.5
873	2	2	6	5	80	5	120	1000	5	91	5	10	505	650	855	1505	116	22.3	16.57	103	15	6.7	7	6	9
874	2	2	6.5	5	80	5	120	1000	5	91	5	10	505	650	855	1505	123	21.9	14.48	74	12.8	6.3	10.1	7	8.5
875	2	2	6	5	80	5	120	1000	5	91	5	10	505	650	855	1505	112	20.4	16.26	112	16.5	6.7	4.9	6	6.5
876	2	2	6.5	5	80	5	120	1000	5	90	5	10	500	650	850	1500	122	20.1	13.5	113	12.8	6.5	4	5	7.5
877	2	2	6	5	80	5	120	1000	5	91	5	10	505	650	855	1505	115	17.8	13.46	97	11.5	6.4	2.5	5	7.5
878	2	2	6	5	80	5	120	1000	5	90	5	10	500	650	850	1500	111	16.8	13.64	81	7	7.3	3.9	6	4
879	2	2	6.5	5	80	5	120	1000	5	90	5	10	500	650	850	1500	125	26.9	17.22	87	11	6.1	3.5	5	7.5
880	2	2	6.5	5	80	5	120	1000	5	91	5	10	505	650	855	1505	122	24.8	16.66	122	8	5.7	2.7	4	6
881	2	2	6	5	80	5	120	1000	5	91	5	10	505	650	855	1505	121	24.5	16.73	96	13.5	6.7	3	5	6.5
882	2	2	6.5	5	80	5	120	1000	5	91	5	10	505	650	855	1505	129	27.4	16.47	104	15.5	5.8	4	6	8
883	2	2	6	5	80	5	120	1000	5	91	5	10	505	650	855	1505	116	19.5	14.49	114	12	6.1	6.7	6	6
884	2	2	6	5	80	5	120	1000	5	90	5	10	500	650	850	1500	121	22.6	15.44	118	13	6.1	4.1	5	6.5
885	2	2	6	5	80	5	120	1000	5	90	5	10	500	650	850	1500	125	22.4	14.34	102	5.5	6.3	5	5	4
886	2	2	6	5	80	5	120	1000	5	91	5	10	505	650	855	1505	126	24.5	15.43	104	17.6	5.9	3.9	4	6
887	2	2	6	5	80	5	120	1000	5	90	5	10	500	650	850	1500	115	23.1	17.47	125	14.5	7	2.6	5	5.5
888	2	2	6	5	80	5	120	1000	5	90	5	10	500	650	850	1500	124	25.2	16.39	109	6	6.6	3.9	6	5
889	2	2	6	5	80	5	120	1000	5	90	5	10	500	650	850	1500	117	21.4	15.63	116	16.5	6.3	4.8	6	7
890	2	2	6	5	80	5	120	1000	5	91	5	10	505	650	855	1505	115	20.8	15.73	120	10.5	5.7	3.2	11	6.5
891	2	2	6	5	80	5	120	1000	5	90	5	10	500	650	850	1500	121	19.3	13.18	93	7	6.7	4.3	5	3.5
892	2	2	6.5	5	80	5	120	1000	5	90	5	10	500	650	850	1500	114	19.4	14.93	110	6.5	6.8	4.2	5	6.5
893	2	2	6	5	80	5	120	1000	5	91	5	10	505	650	855	1505	107	17.4	15.2	98	10	7.1	4.5	5	8
894	2	2	6	5	80	5	120	1000	5	91	5	10	505	650	855	1505	120	20.9	14.51	106	16	6.2	3.1	5	6.5
895	2	2	6	5	80	5	120	1000	5	91	5	10	505	650	855	1505	121	23.4	15.98	126	17	7	4.1	5	11
896	2	2	6	5	80	5	120	1000	5	90	5	10	500	650	850	1500	117	19.2	14.03	95	7.3	7	4	5	6.5
897	2	2	6	5	80	5	120	1000	5	90	5	10	500	650	850	1500	127	20.7	12.83	103	4	6.5	3.1	5	5.5
898	2	2	6	5	80	5	120	1000	5	90	5	10	500	650	850	1500	123	999.9	999	121	13.5	6.7	4.1	5	9.5
899	2	2	6	5	80	5	120	1000	5	91	5	10	505	650	855	1505	116	20.3	15.09	102	11.5	6.6	5.8	6	5
900	2	1	3	3	20	5	120	660	5	70	1	15	365	615	410	1025	93	10.9	12.6	70	5.5	9	37.9	9	2
904	2	1	4.5	3	20	5	120	660	5	70	1	15	365	615	410	1025	95	13.3	14.74	67	0	8	37.3	11	2.5
905	2	1	4.5	3	20	5	120	660	5	70	1	15	365	615	410	1025	104	14.7	13.59	45	8	8.4	10.5	12	2.5
908	2	1	6	3	35	5	120	705	5	80	1	30	430	630	505	1135	118	19.1	13.72	81	7	7	9	9	4
910	2	2	5.5	5	80	5	120	1000	5	90	5	10	500	650	850	1500	112	18.8	14.99	64	2.5	7.1	31	999.9	4
921	1	1	3.5	5	90	5	120	1050	5	90	5	60	750	900	900	1800	100	16.1	16.1	64	9.1	8	8	5	2.5
922	1	1	3.5	5	30	5	140	850	5	100	5	60	800	1000	650	1650	102	16.2	15.57	76	10.5	8.3	25	11	3.5
923	1	1	3	5	90	5	120	1050	5	90	5	60	750	900	900	1800	95	19	21.05	40	14.3	9.8	38	12	4
924	1	1	3.5	5	60	5	140	1000	5	100	2	60	620	820	800	1620	99	15.2	15.51	60	8.1	8.3	36	8	2.5
925	1	1	3.5	5	90	5	120	1050	5	90	5	90	900	1050	900	1950	100	14.9	14.9	78	8.8	7.3	18	7	2.5
927	1	1	3.5	5	90	5	120	1050	5	90	5	60	750	900	900	1800	100	15.8	15.8	68	5.3	9.3	10	10	2
928	1	1	3.5	5	90	5	120	1050	5	90	5	60	750	900	900	1800	90	15	18.52	63	10.2	8.2	19	8	3.5
930	1	1	3.5	5	60	5	140	1000	5	100	2	60	620	820	800	1620	99	16	16.32	61	6.8	9.3	18	7	3
931	1	1	3.5	3	0	2	120	240	3	0	2	120	240	480	0	480	98	16.1	16.76	53	11	8.7	27	6	3
932	1	1	3	5	60	5	140	1000	5	160	2	60	920	820	1100	1920	98	14.6	15.2	35	7.9	9.8	30	999.9	2.5
948	1	1	4	3	120	2	120	600	3	120	2	120	600	480	720	1200	104	16.6	15.35	128	4.8	7.4	22	5	2
950	1	1	4	5	90	5	50	700	5	90	5	60	750	550	900	1450	107	17.2	15.02	98	1	7.6	3.1	7	5.5
951	1	1	4	3	120	2	120	600	3	120	2	120	600	480	720	1200	110	20	16.53	64	10.8	7.2	11.1	10	5.5
952	1	1	4	5	90	5	120	1050	5	90	5	60	750	900	900	1800	103	17	16.02	80	3.8	7.3	12	7	4.5
953	1	1	4	5	90	5	120	1050	5	90	5	60	750	900	900	1800	104	17.8	16.46	78	12.3	7.1	4	6	6.5
954	1	1	4	5	20	5	50	350	5	240	0	0	1200	250	1300	1550	102	16.2	15.57	43	8.6	9.5	17	10	6
955	1	1	4.5	5	90	5	120	1050	5	90	5	60	750	900	900	1800	104	15.5	14.33	63	7.2	7.1	17.1	6	3.5
956	1	1	4	5	90	5	120	1050	5	90	5	60	750	900	900	1800	102	16.9	16.24	34	6.5	8.2	6.1	7	5
957	1	1	4	5	90	5	120	1050	5	90	5	60	750	900	900	1800	103	16.3	15.36	85	7.5	7.4	6	7	4
958	1	1	4	5	60	5	60	600	5	120	5	120	1200	900	900	1800	104	18.5	17.1	77	8.7	9.8	10	5	5
959	1	1	4.5	5	90	5	120	1050	5	90	5	60	750	900	900	1800	111	20.3	16.48	75	3.6	7.6	5.1	8	6
960	1	1	4.5	5	90	5	120	1050	5	90	5	60	750	900	900	1800	116	20.2	15.01	65	5	7.6	7	6	4
961	1	1	4.5	5	90	5	120	1050	5	90	5	60	750	900	900	1800	104	15.8	14.61	70	4.5	7.7	8.1	5	3.5
962	1	1	4	5	30	5	120	750	5	100	2	60	620	720	650	1370	107	17.6	15.37	67	0.8	8.4	16	8	3.5
963	1	1	4	3	120	2	120	600	3	120	2	120	600	480	720	1200	103	17.1	16.12	44	15.1	8.4	12.1	8	3.5
964	1	1	4	5	90	5	120	1050	5	90	5	60	750	900	900	1800	117	22.8	16.66	78	13.2	7	11	5	5
966	1	1	4.5	5	30	5	120	750	5	60	2	20	340	640	450	1090	115	20.8	15.73	64	2	8.7	22.7	10	4.5
967	1	1	5	5	90	5	60	750	5	90	5	60	750	600	900	1500	106	18.1	16.11	83	7.5	7.2	7.1	6	8
968	1	1	4	5	90	5	120	1050	5	90	5	60	750	900	900	1800	106	19	16.91	63	8.2	8.4	17	6	4
969	1	1	4	5	90	5	120	1050	5	100	5	80	900	1000	950	1950	115	18.7	14.14	62	9.1	7.8	11	11	4
970	1	1	4	5	30	5	120	750	5	60	2	20	340	640	450	1090	109	19	15.99	86	4.5	8.1	19.5	7	6
971	1	1	4	5	120	5	120	1200	4	30	4	30	240	720	720	1440	119	999.9	999	72	7.1	8	8.9	5	5.5
972	1	1	4	5	100	5	120	1100	3	40	3	40	240	720	620	1340	116	21.5	15.98	82	5.5	7.8	3.5	6	8.5
973	1	1	4.5	5	30	5	120	750	5	60	2	20	340	640	450	1090	108	19.7	16.89	82	5.5	7.9	21.2	9	6
975	1	1	4	5	30	5	120	750	5	60	2	20	340	640	450	1090	104	16	14.79	69	1	9	14.2	9	7
976	1	1	4.5	5	120	5	120	1200	5	30	5	30	300	750	750	1500	106	17.5	15.57	83	4.1	7.6	5.1	6	5.5
977	1	1	4.5	5	30	5	120	750	5	60	2	20	340	640	450	1090	103	15.5	14.61	83	4	8	3.9	10	9
978	1	1	4	5	30	5	120	750	5	60	2	20	340	640	450	1090	103	16.5	15.55	70	4	8.6	12.8	9	3.5
979	1	1	4.5	5	30	5	120	750	5	60	2	20	340	640	450	1090	107	16.7	14.59	64	6	7.7	12.9	8	4.5
980	1	1	4	5	30	5	120	750	5	60	2	20	340	640	450	1090	103	17.5	16.5	75	3.5	7.6	9.8	5	4.5
981	1	1	4.5	5	30	5	120	750	5	60	2	20	340	640	450	1090	113	22.1	17.31	95	3.5	7.6	3.4	8	8
982	1	1	4.5	5	90	5	120	1050	5	100	5	80	900	1000	950	1950	104	15.9	14.7	62	5.6	7.2	17	6	4
983	1	1	4	5	40	5	120	800	5	60	5	20	400	700	500	1200	109	16.6	13.97	80	1.5	999.9	8.3	8	4.1
984	1	1	4	5	100	5	120	1100	3	40	3	40	240	720	620	1340	106	18.6	16.55	83	5.5	9.3	21.5	9	4.5
985	1	1	5	5	100	5	120	1100	3	40	3	40	240	720	620	1340	115	22.5	17.01	83	1	8.2	5.4	6	4.5
986	1	1	5	5	120	5	120	1200	5	120	5	60	900	900	1200	2100	113	18.2	14.25	100	-0.2	6.7	6.1	9	5.5
987	1	1	5.5	5	100	5	120	1100	3	40	3	40	240	720	620	1340	120	23.2	16.11	95	8	7.3	3.8	6	10.2
988	1	1	5	5	90	5	120	1050	5	90	5	60	750	900	900	1800	113	21.1	16.52	105	11.2	7.1	5.1	5	8
989	1	1	5.5	5	90	5	120	1050	5	90	5	60	750	900	900	1800	105	17.2	15.6	80	4.5	999.9	3.1	6	2
990	1	1	5.5	5	100	5	120	1100	3	40	3	40	240	720	620	1340	122	21.8	14.65	102	1	7.3	3.6	5	9.5
992	1	1	5	5	30	5	140	850	5	100	2	60	620	820	650	1470	110	16.9	13.97	86	3.2	7	3	6	5.3
993	1	1	5.5	5	60	5	60	600	3	30	3	30	180	390	390	780	118	21.7	15.58	101	2.7	6.9	3.3	6	8
994	1	1	5.5	5	100	5	120	1100	3	40	3	40	240	720	620	1340	115	30.6	23.14	88	1.9	8.1	6.8	5	8
995	1	1	5.5	5	120	5	120	1200	5	120	5	60	900	900	1200	2100	123	22.3	14.74	125	2.6	6.1	3.1	5	9
996	1	1	5	5	120	5	120	1200	5	120	5	60	900	900	1200	2100	112	19.7	15.7	100	12.7	6.8	5.1	5	5.5
997	1	1	5	5	100	5	120	1100	3	40	3	40	240	720	620	1340	116	19.7	14.64	83	7	7.6	5.5	7	7.5
998	1	1	5	5	90	5	120	1050	5	90	5	60	750	900	900	1800	119	19	13.42	116	6.7	6	6	5	5
999	1	1	5.5	5	30	5	140	850	5	100	2	60	620	820	650	1470	109	18.1	15.23	79	5.1	7.8	6	7	6
1000	1	1	5	5	90	5	120	1050	5	90	5	60	750	900	900	1800	107	18.9	16.51	91	7.2	7.5	8	7	6
1001	1	1	5.5	5	120	5	120	1200	5	120	5	60	900	900	1200	2100	124	30.3	19.71	95	12	6.3	8.1	7	4
1002	1	1	5	5	100	5	120	1100	3	40	3	40	240	720	620	1340	112	19.1	15.23	79	4.5	8.4	3.8	6	5.5
1003	1	1	5.5	5	100	5	120	1100	3	40	3	40	240	720	620	1340	115	20.1	15.2	102	5.1	7.5	2.5	5	11.5
1004	1	1	5	5	100	5	120	1100	3	40	3	40	240	720	620	1340	114	20.8	16	81	1	8.1	6.8	5	4
1005	1	1	5.5	5	90	5	120	1050	5	90	5	60	750	900	900	1800	115	18.2	13.76	91	3.5	7	12	6	7
1006	1	1	5	5	30	5	140	850	5	100	2	60	620	820	650	1470	118	25.6	18.39	115	9.8	6.1	3	5	6.5
1007	1	1	5.5	5	90	5	120	1050	5	90	5	60	750	900	900	1800	124	999.9	999	75	1.1	6.6	3.1	5	5
1008	1	1	5	5	90	5	120	1050	5	90	5	60	750	900	900	1800	109	17.9	15.07	82	5	6.8	9.1	5	6
1009	1	1	5	5	30	5	140	850	5	100	5	60	800	1000	650	1650	113	18.8	14.72	68	4.5	7.2	7	5	9
1010	1	1	5	5	90	5	120	1050	5	90	5	60	750	900	900	1800	115	22.4	16.94	81	6.8	6.6	6.1	4	6
1011	1	1	5	5	90	5	120	1050	5	90	5	60	750	900	900	1800	109	17	14.31	96	14	6.7	9.1	5	4.5
1012	1	1	5.5	5	120	5	120	1200	5	120	5	60	900	900	1200	2100	117	24.6	17.97	79	2.8	8.2	5.1	5	7
1013	1	1	5.5	5	100	5	120	1100	3	40	3	40	240	720	620	1340	116	20.7	15.38	105	1.5	7.5	4.8	5	10
1014	1	1	5	5	90	5	120	1050	5	90	5	60	750	900	900	1800	111	18.7	15.18	70	5.5	7.7	20.1	8	5.5
1015	1	1	5	5	90	5	120	1050	5	90	5	60	750	900	900	1800	114	18.4	14.16	95	4.8	6.2	5.1	5	4
1016	1	1	5	5	100	5	100	1000	5	40	5	40	400	700	700	1400	120	24.8	17.22	78	6	8.2	4.8	7	6.5
1017	1	1	5.5	5	120	5	120	1200	5	120	5	60	900	900	1200	2100	111	20	16.23	107	19	7.7	5	6	6.5
1018	1	1	5.5	5	30	5	140	850	5	100	5	60	800	1000	650	1650	110	18.9	15.62	87	3.1	6.9	6	6	4
1019	1	1	5.5	5	90	5	120	1050	5	90	5	60	750	900	900	1800	111	17.1	13.88	110	2.5	7.2	4	5	4
1020	1	1	5	5	90	5	120	1050	5	90	5	60	750	900	900	1800	108	18.5	15.86	85	6.5	7.6	8.5	7	4.5
1021	1	1	5	5	100	5	120	1100	3	40	3	40	240	720	620	1340	110	18.6	15.37	83	2	8.7	8.8	6	4.5
1022	1	1	5	7	150	7	120	1890	7	40	7	40	560	1120	1330	2450	113	19	14.88	81	4	7.6	5.7	5	8
1023	1	1	5	5	100	5	120	1100	3	40	3	40	240	720	620	1340	113	21.2	16.6	74	6.1	7.5	2.7	6	4.3
1024	1	1	5	5	100	5	120	1100	3	40	3	40	240	720	620	1340	116	23	17.09	96	9.5	7.8	6.6	6	6.5
1025	1	1	5.5	5	30	5	140	850	5	100	2	60	620	820	650	1470	108	16.3	13.97	75	1.7	6.8	6.1	6	4
1026	1	1	5.5	5	90	5	120	1050	5	90	5	60	750	900	900	1800	111	20.1	16.31	102	6.3	6	3.1	5	9
1027	1	1	5.5	5	30	5	140	850	5	100	2	60	620	820	650	1470	119	19.2	13.56	94	4.7	7.3	7	6	6
1028	1	1	5	4	120	4	120	960	4	20	4	30	200	600	560	1160	113	18.2	14.25	108	5.5	6.7	8.3	7	6
1029	1	1	5.5	5	100	5	120	1100	3	40	3	40	240	720	620	1340	112	20	15.94	98	6.5	6.9	3.3	6	8.5
1030	1	1	5	5	120	5	100	1100	5	40	5	40	400	700	800	1500	112	18	14.35	102	6	7.5	5.7	6	5.5
1031	1	1	6	5	100	5	120	1100	3	40	3	40	240	720	620	1340	122	23.2	15.59	105	4.4	7.4	4.7	5	8
1032	1	1	6	5	120	5	100	1100	3	40	3	40	240	620	720	1340	112	17.1	13.63	112	4	7.2	4.2	5	6.5
1033	1	1	6	5	100	5	120	1100	3	40	3	40	240	720	620	1340	119	22.6	15.96	85	3	6.8	3.7	6	4.8
1034	1	1	6	5	100	5	120	1100	3	40	3	40	240	720	620	1340	116	21.4	15.9	95	2	6.4	4.2	5	9.5
1035	1	1	6	5	100	5	120	1100	3	40	3	40	240	720	620	1340	121	25.3	17.28	88	6.9	7.3	3.3	8	5
1036	1	1	6	5	100	5	120	1100	3	40	3	40	240	720	620	1340	121	20.8	14.21	110	1	7.3	3	5	8
1037	1	1	6	5	100	5	120	1100	3	40	3	40	240	720	620	1340	114	18.3	14.08	86	1	7.3	4.2	5	5.5
1038	1	1	6	5	100	5	120	1100	3	40	3	40	240	720	620	1340	116	19.4	14.42	95	2	7.4	3.2	4	8
1039	1	1	6	5	100	5	120	1100	3	40	3	40	240	720	620	1340	119	20.1	14.19	100	2.1	6.3	2.9	5	8.5
1040	1	1	6	5	100	5	120	1100	3	40	3	40	240	720	620	1340	120	21.3	14.79	112	5	8	3.2	999.9	6
1041	1	1	6	5	100	5	120	1100	3	40	3	40	240	720	620	1340	122	22	14.78	81	-2	8.1	4	5	6.5
1042	1	1	6	5	100	5	120	1100	3	40	3	40	240	720	620	1340	120	21.7	15.07	102	9.4	6.5	2.7	5	9.5
1043	1	1	6	5	90	5	120	1050	5	90	5	60	750	900	900	1800	114	21.2	16.31	90	1	6.6	6.1	5	7
1044	1	2	3.5	5	40	5	120	800	5	60	5	20	400	700	500	1200	103	16.3	15.36	95	10	999.9	35.9	11	4.4
1045	1	2	3.5	5	40	5	120	800	5	60	5	20	400	700	500	1200	105	15.5	14.06	60	5	13.2	20.6	16	3.2
1046	1	2	3.5	5	60	5	120	900	5	120	5	30	750	750	900	1650	102	15.6	14.99	95	8	9.5	10.5	7	7
1047	1	2	3	5	60	5	120	900	5	120	5	30	750	750	900	1650	106	18.4	16.38	100	10.6	8.5	13.7	5	3
1048	1	2	3	5	30	5	60	450	5	30	5	20	250	400	300	700	102	16.9	16.24	65	11	13.2	15	11	2.2
1049	1	2	3.5	5	40	5	120	800	5	60	5	20	400	700	500	1200	103	16.7	15.74	85	9.5	999.9	11.4	15	2.7
1050	1	2	3.5	5	60	5	120	900	5	120	5	30	750	750	900	1650	103	17.8	16.78	80	9	8.7	16.1	5	3.4
1051	1	2	3	5	40	5	120	800	5	60	5	20	400	700	500	1200	98	16.4	17.08	75	10	14.2	10.7	8	4.1
1052	1	2	3.5	5	60	5	120	900	5	120	5	30	750	750	900	1650	103	16.1	15.18	58	6	10.5	14.2	11	2.3
1054	1	2	3.5	5	40	5	120	800	5	60	5	20	400	700	500	1200	103	18.3	17.25	100	7.5	999.9	6.5	8	4.6
1055	1	2	3.5	5	60	5	120	900	5	60	5	120	900	1200	600	1800	102	16.7	16.05	40	4.8	9.9	15.3	15	3
1056	1	2	3.5	5	60	5	120	900	5	60	5	120	900	1200	600	1800	104	17.5	16.18	70	8.5	10.3	9	7	2
1057	1	2	3.5	5	60	5	120	900	5	60	5	120	900	1200	600	1800	106	17.4	15.49	70	9	9.8	13	9	2
1058	1	2	3	5	30	5	60	450	5	30	5	20	250	400	300	700	103	18.6	17.53	80	8	13.8	5.4	16	5
1059	1	2	3	5	40	5	120	800	5	60	5	20	400	700	500	1200	101	16.7	16.37	85	4	999.9	17.6	13	4.1
1060	1	2	3.5	5	40	5	120	800	5	60	5	20	400	700	500	1200	100	17	17	65	8	13	6.1	10	2.2
1061	1	2	3.5	5	40	5	120	800	5	60	5	20	400	700	500	1200	102	16.1	15.47	85	7.5	12.5	7.4	7	6.8
1062	1	2	3	5	40	5	120	800	5	60	5	20	400	700	500	1200	107	20.8	18.17	80	5	999.9	36.2	16	3.6
1063	1	2	3.5	5	60	5	120	900	5	120	5	30	750	750	900	1650	96	15.9	17.25	60	2.6	12.2	15.3	6	3.8
1064	1	2	3	5	30	5	60	450	5	30	5	20	250	400	300	700	96	14.5	15.73	45	12	999.9	22.9	21	3.7
1065	1	2	3	5	30	5	60	450	5	30	5	20	250	400	300	700	98	14.4	14.99	70	12	13.7	17	10	2.5
1067	1	2	3.5	5	40	5	120	800	5	60	5	20	400	700	500	1200	105	18.8	17.05	55	1	12.5	13.1	12	4.9
1068	1	2	4.5	5	60	5	120	900	5	70	5	20	450	700	650	1350	109	19.1	16.08	108	7	6.9	9.8	4	999.9
1069	1	2	4	5	60	5	120	900	5	120	5	30	750	750	900	1650	111	20.6	16.72	60	14	999.9	16.7	7	6
1070	1	2	4.5	5	60	5	120	900	5	70	5	20	450	700	650	1350	115	20	15.12	87	10	8.8	7.7	7	5.4
1071	1	2	4.5	5	60	5	120	900	5	70	5	20	450	700	650	1350	111	19.5	15.83	110	13	7.3	7.6	6	5.6
1072	1	2	4.5	5	90	5	140	1150	5	60	5	40	500	900	750	1650	113	25.5	19.97	95	5.8	999.9	5	8	9.8
1074	1	2	4.5	5	60	5	120	900	5	70	5	20	450	700	650	1350	108	19.3	16.55	84	10	9.5	19	6	4
1075	1	2	4	5	60	5	120	900	5	70	5	20	450	700	650	1350	98	15.8	16.45	82	5.6	7.8	20.8	6	4.5
1076	1	2	4.5	5	60	5	120	900	5	70	5	20	450	700	650	1350	108	17.8	15.26	95	8.1	6.7	6.4	6	7
1077	1	2	4	5	40	5	120	800	5	60	5	20	400	700	500	1200	100	15.7	15.7	75	7	11.2	9.7	9	3.1
1078	1	2	4	5	30	5	30	300	5	30	5	30	300	300	300	600	106	17.9	15.93	75	5.8	8.1	4.1	8	6
1079	1	2	4.5	5	60	5	120	900	5	70	5	20	450	700	650	1350	99	13.5	13.77	90	9.8	7.7	7.4	5	5
1080	1	2	4	5	60	5	120	900	5	70	5	20	450	700	650	1350	107	18.4	16.07	70	8.1	10.8	6.8	5	3.8
1081	1	2	4.5	5	60	5	120	900	5	70	5	20	450	700	650	1350	108	19.2	16.46	97	5.5	8.2	21	11	3.8
1082	1	2	4	5	40	5	120	800	5	60	5	20	400	700	500	1200	107	16.7	14.59	105	10	999.9	7.9	7	5
1083	1	2	4	5	40	5	120	800	5	60	5	20	400	700	500	1200	105	18.1	16.42	100	8	999.9	7.3	10	4.2
1084	1	2	4.5	5	60	5	120	900	5	70	5	20	450	700	650	1350	110	18.1	14.96	78	10	10.1	15.3	5	5.8
1085	1	2	4.5	5	60	5	120	900	5	70	5	20	450	700	650	1350	110	19.9	16.45	100	6	7.7	21	5	4.6
1086	1	2	4	5	40	5	120	800	5	60	5	20	400	700	500	1200	108	19	16.29	90	3	999.9	13.7	9	5.1
1087	1	2	4	5	90	5	140	1150	5	60	5	40	500	900	750	1650	110	21	17.36	85	10.6	10.8	5.8	7	6.4
1088	1	2	4	3	120	2	120	600	3	120	2	120	600	480	720	1200	104	18.6	17.2	35	16	10	9.1	11	2
1089	1	2	4	5	60	5	120	900	5	70	5	20	450	700	650	1350	110	18	14.88	105	18	8.3	8.4	3	4.5
1090	1	2	4	5	90	5	120	1050	5	90	5	60	750	900	900	1800	109	20.3	17.09	74	13.2	6.8	9	9	5
1091	1	2	4	5	40	5	120	800	5	60	5	20	400	700	500	1200	108	17.9	15.35	80	11	999.9	29.3	12	3
1092	1	2	4	5	40	5	120	800	5	60	5	20	400	700	500	1200	102	16.6	15.96	80	10.2	11.8	7.3	9	6
1093	1	2	4.5	5	90	5	140	1150	5	60	5	40	500	900	750	1650	108	17.9	15.35	105	6.5	10.8	5	5	7.7
1094	1	2	4	5	40	5	120	800	5	60	5	20	400	700	500	1200	109	19.4	16.33	85	3.5	11.1	5.7	7	3.9
1095	1	2	4.5	5	90	5	140	1150	5	60	5	40	500	900	750	1650	115	21.9	16.56	125	9	999.9	3.5	7	9.6
1097	1	2	5	5	90	5	140	1150	5	60	5	40	500	900	750	1650	113	19.7	15.43	110	2.5	999.9	3.6	12	4
1098	1	2	5	5	60	5	120	900	5	70	5	20	450	700	650	1350	111	19.7	15.99	111	10.6	7.2	17.2	5	4.2
1099	1	2	5	5	90	5	140	1150	5	60	5	40	500	900	750	1650	109	18.5	15.57	95	4	999.9	6.2	6	5.8
1100	1	2	5	5	90	5	140	1150	5	60	5	40	500	900	750	1650	109	19.7	16.58	100	6.5	999.9	7.4	6	4
1101	1	2	5.5	5	20	5	200	1100	5	100	5	20	600	1100	600	1700	126	24.1	15.18	145	-1.5	6.8	16	5	7.8
1102	1	2	5.5	5	20	5	200	1100	5	100	5	20	600	1100	600	1700	107	17.5	15.29	107	14	7.1	14	5	6
1103	1	2	5.5	5	60	5	120	900	5	60	5	30	450	750	600	1350	114	19.7	15.16	107	14	6	8	5	7.5
1104	1	2	5	5	60	5	120	900	5	70	5	20	450	700	650	1350	109	19.4	16.33	102	-3.5	7.5	10.2	7	5.5
1105	1	2	5.5	2	30	5	110	610	5	100	0	0	500	550	560	1110	117	24	17.53	78	14	8	11	5	6
1106	1	2	5	5	90	5	140	1150	5	60	5	40	500	900	750	1650	115	22.5	17.01	95	4	999.9	4.7	6	7.6
1107	1	2	5.5	5	90	5	140	1150	5	60	5	40	500	900	750	1650	119	24.3	17.16	105	7	8.8	4.9	4	11.7
1108	1	2	5	5	60	5	120	900	5	60	5	30	450	750	600	1350	106	16.2	14.42	93	10.8	7.3	10	5	2.1
1109	1	2	5	5	60	5	120	900	5	70	5	20	450	700	650	1350	112	19.4	15.47	78	2.2	7.4	999.9	6	7.2
1110	1	2	5.5	5	20	5	200	1100	5	100	5	20	600	1100	600	1700	120	24.6	17.08	120	8	8.4	8	5	7
1111	1	2	5.5	5	60	5	120	900	5	60	5	30	450	750	600	1350	110	21.4	17.69	125	0.5	5.4	4.4	5	8.8
1113	1	2	5	5	30	5	140	850	5	100	5	60	800	1000	650	1650	117	19.7	14.39	89	8.5	7.2	4	6	6.5
1114	1	2	5	5	60	5	120	900	5	70	5	20	450	700	650	1350	109	17.3	14.56	81	5	999.9	4.6	6	5
1115	1	2	5.5	5	90	5	140	1150	5	60	5	40	500	900	750	1650	115	21.7	16.41	110	12	9.3	3.8	7	9.8
1116	1	2	5	5	20	5	200	1100	5	100	5	20	600	1100	600	1700	117	20.4	14.9	126	9.5	7.2	5	4	7.5
1117	1	2	5.5	5	60	5	120	900	5	60	5	30	450	750	600	1350	117	20.7	15.12	97	9	6.9	7	6	4
1118	1	2	5.5	5	60	5	120	900	5	60	5	30	450	750	600	1350	118	21.9	15.73	110	5.9	6.9	5.4	6	5.2
1119	1	2	5.5	5	20	5	200	1100	5	100	5	20	600	1100	600	1700	111	19.7	15.99	68	9.5	7.9	4.1	8	4.5
1120	1	2	5	5	90	5	140	1150	5	60	5	40	500	900	750	1650	114	20.9	16.08	80	8.9	999.9	3.8	9	4.7
1121	1	2	5.5	5	90	5	140	1150	5	60	5	40	500	900	750	1650	123	25.6	16.92	125	15	8.6	3	5	12.7
1122	1	2	5	5	90	5	140	1150	5	60	5	40	500	900	750	1650	112	21.2	16.9	85	7	10.1	3.4	4	6.4
1123	1	2	5.5	5	90	5	140	1150	5	60	5	40	500	900	750	1650	117	16.5	12.05	110	7.5	9.5	2.3	5	10.9
1124	1	2	5	5	20	5	200	1100	5	100	5	20	600	1100	600	1700	108	17.4	14.92	80	5.2	8.1	6.9	5	5
1125	1	2	5.5	5	90	5	140	1150	5	90	5	40	650	900	900	1800	119	21.1	14.9	110	3	8.8	4.9	6	10.7
1126	1	2	5	5	90	5	140	1150	5	60	5	40	500	900	750	1650	109	15.7	13.21	95	5.2	999.9	4	5	5
1127	1	2	5.5	5	90	5	140	1150	5	60	5	40	500	900	750	1650	112	23.4	18.65	95	4.3	9.3	3	4	8.3
1128	1	2	5.5	5	90	5	140	1150	5	90	5	40	650	900	900	1800	121	23.2	15.85	105	3	8.9	4.2	6	8.9
1129	1	2	5	5	90	5	140	1150	5	60	5	40	500	900	750	1650	109	18.1	15.23	105	4	999.9	3.1	4	7.6
1130	1	2	5	5	90	5	140	1150	5	60	5	40	500	900	750	1650	115	22.4	16.94	130	6.5	10	4.2	5	10.2
1131	1	2	5	5	90	5	140	1150	5	60	5	40	500	900	750	1650	112	20	15.94	95	12.1	999.9	6.2	6	6.3
1132	1	2	5.5	5	90	5	140	1150	5	60	5	40	500	900	750	1650	123	24.1	15.93	130	6	8.7	2.9	6	11.8
1133	1	2	5	5	60	5	120	900	5	60	5	30	450	750	600	1350	113	20.3	15.9	97	12	8	27	5	6.5
1135	1	2	6.5	1	30	1	30	60	0	0	0	0	0	30	30	60	124	26	16.91	96	14.5	7.1	5.3	5	10
1136	1	2	6.5	6	50	6	50	600	0	0	0	0	0	300	300	600	125	30.5	19.52	90	4	7.2	3.2	5	9
1137	1	2	6.5	1	50	1	50	100	0	0	0	0	0	50	50	100	119	22	15.54	112	9	7	2.1	5	11
1138	1	2	6	1	50	1	50	100	0	0	0	0	0	50	50	100	126	999.9	999	100	11.6	6.8	3.4	5	11
1139	1	2	6.5	1	50	1	50	100	0	0	0	0	0	50	50	100	116	21	15.61	89	2.4	7.3	4	7	4.7
1140	1	2	6.5	5	30	5	30	300	2	30	5	30	210	300	210	510	131	22	12.82	123	7.3	7.2	3.2	6	6.8
1141	1	2	6	5	150	5	130	1400	5	90	0	0	450	650	1200	1850	127	29	17.98	105	2.4	7	5.9	5	8.5
1142	1	2	6.5	6	50	6	50	600	0	0	0	0	0	300	300	600	126	28.5	17.95	113	10.4	6.5	2.1	5	11.5
1143	1	2	6.5	1	30	1	30	60	0	0	0	0	0	30	30	60	130	29.5	17.46	114	1.8	7	3.2	5	6.5
1144	1	2	6.5	6	120	6	120	1440	0	0	0	0	0	720	720	1440	116	20	14.86	130	20	7.2	3	4	14.8
1145	1	2	6.5	5	50	5	50	500	0	0	0	0	0	250	250	500	122	25	16.8	80	4	7.4	3	8	7
1146	1	2	6	4	50	4	60	440	5	60	1	30	330	270	500	770	119	22	15.54	90	21.5	7	5.9	6	3.5
1147	1	2	6	5	90	5	140	1150	5	90	5	40	650	900	900	1800	128	999.9	999	90	5.5	8.7	3.4	5	7.8
1148	1	2	6	5	20	5	200	1100	5	100	5	20	600	1100	600	1700	118	20.1	14.44	123	9	7.5	3.1	4	7.4
1149	1	2	6.5	6	50	6	50	600	0	0	0	0	0	300	300	600	120	21	14.58	128	5.7	6.9	3.9	6	7.5
1150	1	2	6.5	4	120	4	120	960	0	0	0	0	0	480	480	960	123	25	16.52	135	10.8	6.9	3.2	6	8.7
1151	1	2	6.5	5	120	5	120	1200	0	0	0	0	0	600	600	1200	121	21	14.34	110	14	7.5	4	5	10.5
1152	1	2	6	5	90	5	140	1150	5	90	5	40	650	900	900	1800	114	19.3	14.85	105	1.5	8.6	6	5	7
1153	1	2	6.5	1	60	1	60	120	0	0	0	0	0	60	60	120	125	23	14.72	86	3.7	7.5	6.2	7	7
1154	1	2	6	5	90	5	140	1150	5	90	5	40	650	900	900	1800	108	17	14.57	90	1	9.1	5	5	7.2
1155	1	2	6	5	90	5	140	1150	5	90	5	40	650	900	900	1800	120	25.2	17.5	120	7	9.2	4	5	6.1
1156	1	2	6	5	90	5	140	1150	5	60	5	40	500	900	750	1650	124	28.9	18.8	105	8.5	9.1	6	7	11.4
1157	1	2	6	5	90	5	140	1150	5	90	5	40	650	900	900	1800	119	23.7	16.74	115	7	999.9	4.5	5	12.5
1158	1	2	6	5	90	5	140	1150	5	60	5	40	500	900	750	1650	115	19.1	14.44	105	7.5	8.9	5.8	5	11.3
1159	1	2	6	5	90	5	140	1150	5	90	5	40	650	900	900	1800	117	20.8	15.19	115	6	9	3.5	5	5
1161	1	1	3.5	5	60	5	120	900	5	60	5	120	900	1200	600	1800	94	15.6	17.66	65	-3	10.4	7.1	7	2.5
1168	1	1	5	5	30	5	120	750	5	60	2	20	340	640	450	1090	113	21.9	17.15	78	4.2	8	21.8	8	6
1171	1	2	4	5	40	5	120	800	5	60	5	20	400	700	500	1200	108	20.3	17.4	70	12	11.7	12.3	14	2.8
1172	1	2	4	5	40	5	120	800	5	60	5	20	400	700	500	1200	107	19.7	17.21	90	3.5	999.9	7.8	999.9	3.7
1173	1	2	4	5	40	5	120	800	5	60	5	20	400	700	500	1200	94	13.7	15.5	75	9	11.7	15.5	9	2.2
1174	1	2	5	5	120	5	120	1200	5	120	5	60	900	900	1200	2100	101	14.7	14.41	999	-4	8.8	33	999.9	2.5
1175	1	2	5	5	90	5	140	1150	5	60	5	40	500	900	750	1650	105	19.6	17.78	85	2	999.9	5.4	6	10.1
1176	1	2	5.5	5	60	5	120	900	5	60	5	30	450	750	600	1350	110	16.8	13.88	88	-1.2	7.8	19	7	5.2
1187	2	1	3.5	5	90	5	120	1050	5	90	5	60	750	900	900	1800	93	12.6	14.57	70	11	8.5	17.1	6	2
1188	2	1	3	3	0	2	120	240	3	0	2	120	240	480	0	480	99	13.9	14.18	42	8.2	10.6	18	11	1
1189	2	1	3.5	5	30	5	140	850	5	100	2	60	620	820	650	1470	101	14.8	14.51	69	7.5	9.4	8	10	2.5
1190	2	1	3.5	5	90	5	120	1050	5	90	5	60	750	900	900	1800	100	15.3	15.3	45	9.5	7.9	15	7	2.5
1191	2	1	3	3	120	2	120	600	3	120	2	120	600	480	720	1200	100	14.2	14.2	25	12	9.1	19.1	10	2
1192	2	1	3	3	120	2	120	600	3	120	2	120	600	480	720	1200	94	13.1	14.83	43	10.2	9.2	13	9	2
1193	2	1	3.5	5	30	5	120	750	5	100	2	60	620	720	650	1370	96	14.5	15.73	52	3.4	9.2	6	6	2.5
1194	2	1	3.5	3	120	2	120	600	3	120	2	120	600	480	720	1200	99	15.8	16.12	42	10.8	8.6	38	9	1.5
1195	2	1	3	3	120	2	120	600	3	120	2	120	600	480	720	1200	102	17	16.34	31	10.6	7.9	19	9	3.5
1196	2	1	3	5	90	5	120	1050	5	90	5	60	750	900	900	1800	96	14.5	15.73	64	10.2	8.5	17.1	7	3.5
1197	2	1	3.5	5	60	5	140	1000	5	100	2	60	620	820	800	1620	104	18.7	17.29	60	9.2	8.3	11	6	2.5
1198	2	1	3.5	5	30	5	140	850	5	100	2	60	620	820	650	1470	97	15.9	16.9	56	7.8	8.8	12	9	3.5
1203	2	1	3	5	30	5	140	850	5	100	2	60	620	820	650	1470	95	15.6	17.29	35	8.2	9.3	15.1	8	1.5
1212	2	1	4	5	90	5	120	1050	5	90	5	60	750	900	900	1800	107	19.4	16.94	59	6.3	9.9	8.1	13	2.5
1213	2	1	4	5	120	5	90	1050	5	120	5	60	900	750	1200	1950	110	18	14.88	66	7	8	9.1	6	6.5
1214	2	1	4	5	90	5	120	1050	5	90	5	60	750	900	900	1800	102	16.2	15.57	55	6.5	8.4	21	13	3
1215	2	1	4.5	5	90	5	120	1050	5	90	5	60	750	900	900	1800	107	16.7	14.59	94	7.8	6.7	7	5	4
1216	2	1	4	5	90	5	120	1050	5	90	5	60	750	900	900	1800	91	13.4	16.18	45	3.5	8	17	6	2.5
1217	2	1	4	5	90	5	120	1050	5	90	5	60	750	900	900	1800	106	19.6	17.44	71	5.7	7.9	6	6	3
1218	2	1	4	5	30	5	120	750	5	60	2	20	340	640	450	1090	109	17.4	14.65	65	2	8.7	12.6	6	3
1219	2	1	4	5	90	5	120	1050	5	90	5	60	750	900	900	1800	102	16.6	15.96	49	7.7	8.3	15	5	4
1220	2	1	4	5	30	5	120	750	5	60	2	20	340	640	450	1090	112	18.5	14.75	88	2	8.2	4.9	7	4.5
1221	2	1	4.5	5	90	5	120	1050	5	90	5	60	750	900	900	1800	110	17.9	14.79	80	10.5	6.9	15.1	6	4.5
1222	2	1	4	3	120	2	120	600	3	120	2	120	600	480	720	1200	104	15.7	14.52	69	10.9	10	30.1	11	3.5
1223	2	1	4.5	5	90	5	120	1050	5	90	5	60	750	900	900	1800	106	17	15.13	71	8.5	8	7.1	6	6
1224	2	1	4.5	5	120	5	90	1050	5	120	5	60	900	750	1200	1950	111	18	14.61	60	7	6	10.1	6	6.5
1225	2	1	4	5	90	5	120	1050	5	100	5	80	900	1000	950	1950	105	15.6	14.15	43	13.5	7.5	15	7	3
1226	2	1	4	5	90	5	120	1050	5	100	5	80	900	1000	950	1950	100	15.3	15.3	45	7.9	7.5	20	5	3
1227	2	1	4.5	5	90	5	120	1050	5	90	5	60	750	900	900	1800	104	16.2	14.98	67	0.7	8.2	11	8	2.5
1228	2	1	4.5	5	90	5	120	1050	5	90	5	60	750	900	900	1800	107	16.7	14.59	71	5.5	7.2	7	6	4
1229	2	1	4	5	90	5	120	1050	5	90	5	60	750	900	900	1800	107	19.3	16.86	70	11.2	7.2	11.8	6	4.5
1230	2	1	4	5	90	5	120	1050	5	90	5	60	750	900	900	1800	103	16.6	15.65	79	6.1	6.9	11	7	4
1231	2	1	4.5	5	90	5	120	1050	5	90	5	60	750	900	900	1800	99	15.7	16.02	51	9.6	8	9.1	6	2.5
1232	2	1	4	5	90	5	120	1050	5	100	5	80	900	1000	950	1950	105	16.9	15.33	62	9.2	8.1	22	8	3
1233	2	1	4.5	5	30	5	140	850	5	100	5	100	1000	1200	650	1850	114	18.7	14.39	52	8.6	7.2	5	5	4.5
1234	2	1	4	5	30	5	120	750	5	60	2	20	340	640	450	1090	102	16.9	16.24	71	2.5	8.4	5.9	8	3.5
1235	2	1	4	5	90	5	120	1050	5	90	5	60	750	900	900	1800	104	15.5	14.33	67	6.3	8.4	7.1	5	4
1236	2	1	4.5	5	90	5	120	1050	5	90	5	60	750	900	900	1800	110	18	14.88	103	6.7	7.1	8	6	3
1238	2	1	4.5	5	90	5	120	1050	5	90	5	60	750	900	900	1800	106	16.9	15.04	82	4.1	8.1	8	5	6
1239	2	1	4.5	5	30	5	120	750	5	60	2	20	340	640	450	1090	105	16.7	15.15	73	10	7.7	14	9	3
1240	2	1	4	5	30	5	120	750	5	60	2	20	340	640	450	1090	104	13.4	12.39	77	2	7.5	7.4	9	3.5
1242	2	1	4	5	30	5	120	750	5	60	2	40	380	680	450	1130	99	15.8	16.12	67	2	8.9	11.3	9	3
1244	2	1	4	5	30	5	120	750	5	60	2	20	340	640	450	1090	109	17.8	14.98	67	2	8.2	7.6	9	3
1245	2	1	4	5	30	5	140	850	5	100	2	60	620	820	650	1470	103	17.1	16.12	35	12.6	8.3	20	11	3
1246	2	1	4	5	120	5	120	1200	5	20	2	30	160	660	700	1360	104	16.6	15.35	72	7	9.2	13.4	9	3.5
1247	2	1	4	5	30	5	120	750	5	60	2	20	340	640	450	1090	109	19.3	16.24	73	7.8	9.1	17.8	5	4.2
1248	2	1	4.5	5	30	5	120	750	5	60	2	20	340	640	450	1090	113	21.4	16.76	81	10.6	7.5	4.2	6	6.5
1249	2	1	4.5	5	30	5	120	750	5	60	2	20	340	640	450	1090	107	17.8	15.55	80	12	8.7	9.9	7	3.5
1250	2	1	4	5	30	5	120	750	5	60	2	20	340	640	450	1090	112	21.8	17.38	63	8.4	8.4	9.5	8	3.5
1251	2	1	5	5	90	5	120	1050	5	90	5	60	750	900	900	1800	109	17.1	14.39	65	6.5	7	9.1	6	5.5
1252	2	1	5	5	90	5	120	1050	5	60	5	120	900	1200	750	1950	104	16.5	15.26	50	13.8	8.5	12	5	4
1253	2	1	5	5	30	5	140	850	5	100	5	60	800	1000	650	1650	116	19.6	14.57	45	11.5	7.1	3.1	5	4
1254	2	1	5	5	30	5	140	850	5	100	5	60	800	1000	650	1650	105	15.8	14.33	57	10	7.4	9	6	4
1255	2	1	5	5	90	5	120	1050	5	90	5	60	750	900	900	1800	112	20.2	16.1	55	9.2	8.8	5.1	7	4
1256	2	1	5	5	90	5	120	1050	5	90	5	60	750	900	900	1800	117	22.4	16.36	79	13.2	7.3	23.1	7	4
1257	2	1	5.5	5	90	5	120	1050	5	90	5	160	1250	1400	900	2300	115	20.4	15.43	80	0.1	7.7	8.1	6	4.5
1258	2	1	5	5	90	5	120	1050	5	90	5	60	750	900	900	1800	104	16.5	15.26	69	7.3	7.7	18	6	4
1259	2	1	5	5	120	5	120	1200	5	120	5	120	1200	1200	1200	2400	106	16.4	14.6	74	6.8	7.8	7.1	12	4.5
1260	2	1	5	5	90	5	120	1050	5	90	5	60	750	900	900	1800	108	21	18	65	4.2	7.5	5	6	5.5
1261	2	1	5.5	5	90	5	120	1050	5	90	5	60	750	900	900	1800	119	22.8	16.1	83	4.5	7.5	10	6	4.5
1262	2	1	5.5	5	90	5	120	1050	5	90	5	60	750	900	900	1800	112	19.6	15.62	90	9.2	6.7	3.1	5	8
1263	2	1	5	5	90	5	120	1050	5	90	5	60	750	900	900	1800	119	23.2	16.38	84	15	8.5	5.1	6	6.5
1264	2	1	5	5	90	5	120	1050	5	90	5	60	750	900	900	1800	112	20.3	16.18	71	6.8	6.8	7	5	3.5
1265	2	1	5.5	5	90	5	120	1050	5	90	5	60	750	900	900	1800	109	16.5	13.89	86	5.5	7.4	10.1	5	6
1266	2	1	5.5	5	90	5	120	1050	5	90	5	60	750	900	900	1800	111	17.4	14.12	90	11.3	7.9	5.1	5	5.5
1267	2	1	5.5	5	100	5	120	1100	3	40	3	40	240	720	620	1340	113	18.3	14.33	81	7	7	4.6	8	5
1268	2	1	5	5	100	5	120	1100	3	40	3	40	240	720	620	1340	106	17.1	15.22	76	4.5	8.1	9.5	7	4
1269	2	1	5	5	100	5	120	1100	3	40	3	40	240	720	620	1340	110	19.3	15.95	73	4.2	8	5.3	6	4
1270	2	1	5	5	100	5	120	1100	3	40	3	40	240	720	620	1340	116	22.5	16.72	80	2.1	7.5	3.7	5	4
1271	2	1	5.5	5	90	5	120	1050	5	90	5	160	1250	1400	900	2300	118	19.3	13.86	79	11	7.4	13	8	4
1272	2	1	5	5	90	5	120	1050	5	90	5	60	750	900	900	1800	116	20.9	15.53	69	5.5	7.6	13.1	6	4
1273	2	1	5.5	5	100	5	120	1100	3	40	3	40	240	720	620	1340	110	17.5	14.46	82	1	7.1	4.8	5	4.2
1274	2	1	5.5	5	100	5	120	1100	3	40	3	40	240	720	620	1340	119	20.1	14.19	71	2	6.6	7.8	6	3.5
1275	2	1	5.5	5	100	5	120	1100	3	40	3	40	240	720	620	1340	113	20.1	15.74	62	2.5	8.6	3.9	6	4.5
1276	2	1	5.5	5	100	5	120	1100	3	40	3	40	240	720	620	1340	115	19.7	14.9	75	5.6	7.1	5	6	3
1277	2	1	5.5	5	100	5	120	1100	3	40	3	40	240	720	620	1340	120	21.7	15.07	102	1	7.6	5.8	8	4.5
1278	2	1	5	5	100	5	100	1000	5	40	5	100	700	1000	700	1700	112	20.6	16.42	78	2	6.4	3.3	7	3
1279	2	1	5	5	100	5	120	1100	3	40	3	40	240	720	620	1340	111	19.5	15.83	69	12	7.6	6.3	8	4
1280	2	1	5	6	120	6	120	1440	6	40	6	30	420	900	960	1860	118	23	16.52	68	5.5	7.4	2.9	6	4
1281	2	1	5.5	5	60	5	60	600	5	120	5	120	1200	900	900	1800	119	21.8	15.39	87	11.7	6.2	5.2	5	5
1282	2	1	5	5	30	5	140	850	5	100	2	60	620	820	650	1470	120	20.8	14.44	67	8	6.7	4	5	2.5
1283	2	1	5.5	5	120	6	120	1320	5	30	6	30	330	900	750	1650	115	18.7	14.14	75	5	7.2	3.8	7	7.5
1284	2	1	5	5	100	5	120	1100	3	40	3	40	240	720	620	1340	112	18.4	14.67	78	4	6.9	5.6	6	3
1285	2	1	5	5	100	5	120	1100	3	40	3	40	240	720	620	1340	112	17.2	13.71	81	0.9	8.1	8.4	5	4.5
1286	2	1	5.5	7	120	7	120	1680	7	30	7	30	420	1050	1050	2100	110	17.1	14.13	112	2	7.3	5.6	6	6
1287	2	1	5.5	5	100	5	120	1100	3	40	3	40	240	720	620	1340	112	21.8	17.38	81	7	7.2	5.2	7	4.5
1288	2	1	5	5	100	5	120	1100	3	40	3	40	240	720	620	1340	108	18.1	15.52	88	3	7.4	4.4	8	6
1289	2	1	5	5	100	5	120	1100	3	40	3	40	240	720	620	1340	115	19	14.37	73	6.2	7.4	5.5	7	5.5
1290	2	1	5	5	100	5	120	1100	3	40	3	40	240	720	620	1340	117	20.9	15.27	70	3	7.5	4.4	8	3.8
1291	2	1	5	5	30	5	120	750	5	60	2	20	340	640	450	1090	112	21.2	16.9	75	10	7.6	12.6	8	3
1292	2	1	5.5	5	30	5	40	350	5	100	2	60	620	320	650	970	115	20.5	15.5	68	11	6.5	3	5	4.5
1294	2	1	5.5	5	90	5	120	1050	5	90	5	60	750	900	900	1800	112	18.2	14.51	79	10.5	7.9	26	7	7.5
1295	2	1	5.5	5	100	5	120	1100	3	40	3	40	240	720	620	1340	113	18.4	14.41	95	7.5	7.9	5.3	6	6
1296	2	1	5.5	5	100	5	120	1100	5	40	3	40	320	720	700	1420	116	19.1	14.19	85	4	6.6	6	6	6
1297	2	1	6	5	100	5	120	1100	3	40	3	40	240	720	620	1340	110	16.9	13.97	96	3.2	8.1	4.4	5	7
1298	2	1	6	5	100	5	120	1100	3	40	3	40	240	720	620	1340	113	20.6	16.13	92	3.2	7.4	4.9	6	6
1299	2	1	6	5	100	5	120	1100	3	40	3	40	240	720	620	1340	117	19.6	14.32	99	5	7.8	4.4	7	5
1300	2	1	6	5	30	5	140	850	5	100	2	60	620	820	650	1470	114	20.6	15.85	62	7.5	7.4	3.3	7	4.5
1301	2	1	6	5	100	5	120	1100	3	40	3	0	120	600	620	1220	113	17.3	13.55	92	6.5	7.4	3.6	6	8
1302	2	1	6	5	30	5	140	850	5	100	5	60	800	1000	650	1650	118	20.9	15.01	96	13.1	7.1	3	5	4
1303	2	1	6	3	30	3	30	180	3	30	3	30	180	180	180	360	118	19.1	13.72	88	6	7.6	3.9	6	7
1304	2	1	6	5	100	5	120	1100	3	40	3	40	240	720	620	1340	109	18.3	15.4	73	4	7.2	4.9	8	4
1305	2	2	3	5	90	5	120	1050	5	90	5	60	750	900	900	1800	95	13.2	14.63	69	7.1	10.3	15	8	1.5
1306	2	2	3.5	5	40	5	120	800	5	60	5	20	400	700	500	1200	107	17.8	15.55	90	10.5	14	14.7	9	1.8
1308	2	2	3	5	40	5	120	800	5	60	5	20	400	700	500	1200	95	13.6	15.07	65	10	13.8	10.4	8	2.4
1309	2	2	3	5	30	5	60	450	5	30	5	20	250	400	300	700	94	13.5	15.28	55	8.5	14.5	24	7	3.4
1310	2	2	3.5	5	60	5	120	900	5	120	5	30	750	750	900	1650	89	12.8	16.16	72	5.8	9.5	11.2	6	4.5
1311	2	2	3	5	60	5	120	900	5	120	5	30	750	750	900	1650	95	14	15.51	60	9.7	10.6	9.5	12	2.2
1312	2	2	3.5	5	60	5	120	900	5	60	5	120	900	1200	600	1800	103	16.9	15.93	75	12	13.3	18.4	7	3.2
1313	2	2	3	5	60	5	120	900	5	120	5	30	750	750	900	1650	107	19.7	17.21	55	5.6	11.6	15	16	4
1316	2	2	3.5	5	40	5	120	800	5	60	5	20	400	700	500	1200	100	14.7	14.7	70	2.5	999.9	14.7	15	2.5
1317	2	2	3.5	5	40	5	120	800	5	60	5	20	400	700	500	1200	98	16	16.66	85	7	999.9	10.5	6	2.7
1318	2	2	3	5	30	5	60	450	5	30	5	20	250	400	300	700	100	17.9	17.9	65	9	14.6	11.5	999.9	2.8
1319	2	2	3	5	60	5	120	900	5	120	5	30	750	750	900	1650	101	15.1	14.8	95	2	9.9	14.6	5	2.4
1320	2	2	3.5	5	60	5	120	900	5	120	5	30	750	750	900	1650	98	15.4	16.03	65	12.3	9.3	15.2	8	2.5
1321	2	2	3.5	5	60	5	120	900	5	120	5	30	750	750	900	1650	102	15.6	14.99	55	-1	11.5	27.2	10	2.2
1322	2	2	3	5	60	5	120	900	5	60	5	120	900	1200	600	1800	98	14.8	15.41	55	5.2	12.5	28	12	2
1323	2	2	3.5	5	60	5	120	900	5	120	5	30	750	750	900	1650	101	16.1	15.78	60	6	12.1	19	7	3
1324	2	2	3.5	5	40	5	120	800	5	60	5	20	400	700	500	1200	106	18.5	16.46	100	12.8	13	9.6	14	3.3
1325	2	2	3	5	40	5	120	800	5	60	5	20	400	700	500	1200	107	15.4	13.45	75	14	14.2	7.5	10	999.9
1326	2	2	3.5	5	60	5	120	900	5	60	5	120	900	1200	600	1800	109	18.2	15.32	88	6	9.2	9	9	6
1327	2	2	3	5	30	5	60	450	5	30	5	20	250	400	300	700	94	14.3	16.18	50	10.4	14.2	25	9	3.8
1328	2	2	3	5	30	5	60	450	5	30	5	20	250	400	300	700	97	15.1	16.05	65	11.5	13.8	8.1	13	1.7
1329	2	2	3	5	30	5	60	450	5	30	5	20	250	400	300	700	95	14.7	16.29	70	11	14.6	7	9	2.7
1330	2	2	4	5	40	5	120	800	5	60	5	20	400	700	500	1200	98	15	15.62	90	9	999.9	13.9	8	3.6
1331	2	2	3	5	30	5	60	450	5	30	5	20	250	400	300	700	101	17	16.67	55	11	14.9	8.5	7	2.8
1332	2	2	3	5	30	5	60	450	5	30	5	20	250	400	300	700	102	18.3	17.59	55	4	14.7	9.1	12	2.1
1334	2	2	3.5	5	40	5	120	800	5	60	5	20	400	700	500	1200	99	15.1	15.41	45	5	13	12.9	8	2.4
1335	2	2	3.5	5	60	5	120	900	5	60	5	120	900	1200	600	1800	105	15	13.61	95	14	9.9	10.6	7	3.5
1336	2	2	3.5	5	40	5	120	800	5	60	5	20	400	700	500	1200	106	19.6	17.44	85	10.5	999.9	7.6	13	2.4
1337	2	2	3.5	5	40	5	120	800	5	60	5	20	400	700	500	1200	98	14.6	15.2	80	11	12	19.8	8	2.4
1338	2	2	3	5	30	5	60	450	5	30	5	20	250	400	300	700	97	18.3	19.45	70	4	14.5	6.5	7	2
1340	2	2	3.5	5	40	5	120	800	5	60	5	20	400	700	500	1200	104	20.4	18.86	95	10	13.4	7	8	3
1341	2	2	3.5	5	40	5	120	800	5	60	5	20	400	700	500	1200	103	16.8	15.84	90	11.5	13.7	4.5	8	2.4
1342	2	2	4	5	40	5	120	800	5	60	5	20	400	700	500	1200	101	15.9	15.59	90	12	10.9	20.2	7	4.3
1343	2	2	4.5	5	60	5	120	900	5	70	5	20	450	700	650	1350	108	17	14.57	92	9.5	7.6	6.6	5	3.5
1344	2	2	4.5	5	60	5	120	900	5	70	5	20	450	700	650	1350	106	17.1	15.22	100	14.4	7.6	6.5	7	6.8
1345	2	2	4.5	5	60	5	120	900	5	70	5	20	450	700	650	1350	110	18.5	15.29	90	9.2	7.4	13.9	5	3.8
1346	2	2	4.5	5	60	5	120	900	5	70	5	20	450	700	650	1350	102	14.7	14.13	95	11	8	13.6	6	3.4
1347	2	2	4.5	5	60	5	120	900	5	70	5	20	450	700	650	1350	109	18.2	15.32	85	13.2	7.6	3.4	6	5.1
1348	2	2	4	5	40	5	120	800	5	60	5	20	400	700	500	1200	106	17.6	15.66	80	14	999.9	8.9	14	3.2
1349	2	2	4	5	60	5	120	900	5	70	5	20	450	700	650	1350	103	17.3	16.31	85	8.3	8.7	14.7	5	6
1350	2	2	4.5	5	60	5	120	900	5	70	5	20	450	700	650	1350	107	18.9	16.51	61	13	11.1	24.6	7	3.2
1353	2	2	4	5	40	5	120	800	5	60	5	20	400	700	500	1200	101	16.9	16.57	70	12	12.2	18	9	2.2
1354	2	2	4.5	5	90	5	140	1150	5	60	5	40	500	900	750	1650	110	22.7	18.76	85	5	11.4	10	7	7.3
1355	2	2	4	5	60	5	120	900	5	70	5	20	450	700	650	1350	111	14.9	12.09	76	999	8.6	16.7	7	3
1356	2	2	4.5	5	60	5	120	900	5	70	5	20	450	700	650	1350	101	16.5	16.17	83	7	8.9	12	4	4.5
1357	2	2	4	5	60	5	120	900	5	70	5	20	450	700	650	1350	106	17.7	15.75	80	8.9	8.2	11.5	6	3.5
1358	2	2	4	5	90	5	120	1050	5	100	5	80	900	1000	950	1950	110	18.5	15.29	51	7	8.6	15	6	2.5
1359	2	2	4.5	5	90	5	140	1150	5	60	5	40	500	900	750	1650	104	17.2	15.9	90	12.7	11	5.2	7	5.1
1360	2	2	4	5	40	5	120	800	5	60	5	20	400	700	500	1200	100	15.7	15.7	100	14	999.9	13.4	9	2.4
1361	2	2	4.5	5	60	5	120	900	5	70	5	20	450	700	650	1350	104	17.9	16.55	95	9.5	7.5	14.3	4	5.3
1362	2	2	4.5	5	90	5	140	1150	5	60	5	40	500	900	750	1650	105	14.7	13.33	70	9.3	10.4	10	6	4
1363	2	2	4.5	5	60	5	120	900	5	70	5	20	450	700	650	1350	111	20.1	16.31	85	13.2	8.1	6	5	5.7
1364	2	2	4	5	40	5	120	800	5	60	5	20	400	700	500	1200	108	17.5	15	80	13.5	11.7	21.2	7	4.4
1365	2	2	4.5	5	90	5	140	1150	5	60	5	40	500	900	750	1650	108	18.2	15.6	80	2.5	999.9	8.3	8	3.9
1366	2	2	4.5	5	90	5	140	1150	5	60	5	40	500	900	750	1650	118	999.9	999	120	13.5	10.8	3.5	7	6.1
1367	2	2	4	5	40	5	120	800	5	60	5	20	400	700	500	1200	108	22	18.86	75	15	11.6	22	9	3
1368	2	2	4.5	5	30	5	120	750	5	60	2	20	340	640	450	1090	108	15.8	13.55	73	1	8	16.7	8	5.5
1369	2	2	4	5	40	5	120	800	5	60	5	20	400	700	500	1200	108	16.1	13.8	80	14.3	12.4	8.5	7	2.5
1370	2	2	4.5	5	40	5	120	800	5	60	5	20	400	700	500	1200	104	16.2	14.98	100	8.7	999.9	9.3	7	4
1371	2	2	4.5	5	90	5	140	1150	5	60	5	40	500	900	750	1650	105	18.2	16.51	85	12	10.5	4.1	6	4.8
1372	2	2	4	5	40	5	120	800	5	60	5	20	400	700	500	1200	100	15.3	15.3	80	9	12.5	13.4	6	2.3
1373	2	2	4.5	5	90	5	140	1150	5	60	5	40	500	900	750	1650	110	18.5	15.29	100	6.5	999.9	3.8	6	4.9
1374	2	2	4	5	40	5	120	800	5	60	5	20	400	700	500	1200	102	15.4	14.8	75	1.5	11.8	8.7	7	2.8
1375	2	2	5.5	5	20	5	200	1100	5	100	5	20	600	1100	600	1700	128	999.9	999	89	12.5	8.5	8.3	5	6.4
1376	2	2	5	5	60	5	120	900	5	70	5	20	450	700	650	1350	108	19.1	16.38	77	8.1	7.5	7	5	2.8
1377	2	2	5.5	5	20	5	200	1100	5	100	5	200	1500	2000	600	2600	107	15.9	13.89	68	5.6	8.4	4.2	6	4
1378	2	2	5.5	5	60	5	120	900	5	60	5	30	450	750	600	1350	118	20.5	14.72	92	14.5	8.7	14	8	5
1379	2	2	5	5	90	5	140	1150	5	60	5	40	500	900	750	1650	106	16.6	14.77	85	9.1	999.9	6.7	6	4.8
1380	2	2	5.5	5	180	5	200	1900	5	60	5	30	450	1150	1200	2350	115	20.5	15.5	85	2	999.9	7.6	5	3
1381	2	2	5	5	90	5	120	1050	5	90	5	60	750	900	900	1800	107	17.6	15.37	85	7.5	7	5	6	4.5
1382	2	2	5	5	90	5	140	1150	5	60	5	40	500	900	750	1650	111	20.8	16.88	95	8.2	999.9	3.7	6	4.4
1383	2	2	5	5	90	5	140	1150	5	60	5	40	500	900	750	1650	109	19.7	16.58	95	4.1	9.4	4.5	7	5
1384	2	2	5	5	90	5	140	1150	5	60	5	40	500	900	750	1650	107	18.2	15.9	85	15	9.9	3.9	6	6
1385	2	2	5.5	5	20	5	200	1100	5	100	5	20	600	1100	600	1700	113	19.2	15.04	93	10.5	8.8	9	5	5.5
1386	2	2	5	5	60	5	120	900	5	70	5	20	450	700	650	1350	110	19.6	16.2	102	6	7.1	5.1	6	6
1387	2	2	5.5	5	20	5	200	1100	5	100	5	20	600	1100	600	1700	115	18.6	14.06	93	16.2	7.3	9.1	6	5.5
1388	2	2	5	5	90	5	140	1150	5	60	5	40	500	900	750	1650	106	17.3	15.4	90	13.1	999.9	5.3	6	5.3
1391	2	2	5	5	60	5	120	900	5	70	5	20	450	700	650	1350	108	17.6	15.09	74	3	6.9	9.7	5	4.5
1392	2	2	5	5	60	5	120	900	5	70	5	20	450	700	650	1350	110	18.8	15.54	70	5.5	7.5	11.7	7	4.2
1393	2	2	5	5	90	5	140	1150	5	60	5	40	500	900	750	1650	109	20.3	17.09	85	10	999.9	4.8	6	5.1
1394	2	2	5.5	5	90	5	140	1150	5	60	5	40	500	900	750	1650	122	25.3	17	100	3.5	8.7	2.9	5	8.2
1395	2	2	5.5	5	90	5	140	1150	5	60	5	40	500	900	750	1650	116	19.7	14.64	110	12.5	9.4	3.3	7	7.2
1396	2	2	5.5	5	90	5	140	1150	5	60	5	40	500	900	750	1650	119	24.2	17.09	100	15	9.2	5.2	6	9
1397	2	2	5.5	5	90	5	140	1150	5	60	5	40	500	900	750	1650	116	20.3	15.09	95	12	8.9	5	5	7
1398	2	2	5.5	5	90	5	140	1150	5	90	5	40	650	900	900	1800	120	24	16.67	85	10.2	8.7	6.2	9	7.3
1400	2	2	5	5	60	5	120	900	5	60	5	30	450	750	600	1350	103	17.7	16.68	93	12	7.1	11	5	3
1401	2	2	5.5	5	90	5	140	1150	5	90	5	40	650	900	900	1800	120	20.6	14.31	95	12	8.6	10	8	6.3
1402	2	2	5	5	90	5	140	1150	5	60	5	40	500	900	750	1650	109	20.5	17.25	65	9.5	999.9	6.4	6	9
1403	2	2	5.5	5	20	5	200	1100	5	100	5	20	600	1100	600	1700	110	18.4	15.21	75	10	8	20	5	3.8
1404	2	2	5	5	60	5	120	900	5	60	5	30	450	750	600	1350	108	17.8	15.26	98	10.1	7.5	5.1	5	6.5
1405	2	2	5.5	5	60	5	120	900	5	60	5	30	450	750	600	1350	114	21.1	16.24	92	6	7.7	7	5	4
1406	2	2	5.5	5	90	5	140	1150	5	60	5	40	500	900	750	1650	123	26	17.19	95	12.5	9.2	4.3	5	5.5
1407	2	2	5.5	5	90	5	140	1150	5	60	5	40	500	900	750	1650	116	19.9	14.79	110	10.7	8.7	3	6	6.8
1408	2	2	5	5	90	5	140	1150	5	60	5	40	500	900	750	1650	116	22.5	16.72	100	16	999.9	4.4	5	4
1409	2	2	5.5	5	90	5	140	1150	5	60	5	40	500	900	750	1650	999.9	25.2	999	90	12	999.9	14.1	7	7.8
1410	2	2	5	5	90	5	140	1150	5	60	5	40	500	900	750	1650	121	999.9	999	80	5	10.1	6.4	6	4.5
1411	2	2	5.5	5	90	5	140	1150	5	90	5	40	650	900	900	1800	113	19.4	15.19	85	9.5	9.1	4.8	6	4.4
1412	2	2	5	5	30	5	140	850	5	100	5	60	800	1000	650	1650	117	20.9	15.27	110	11	6.5	5.1	5	6.5
1413	2	2	5.5	5	90	5	140	1150	5	90	5	40	650	900	900	1800	115	20.6	15.58	105	15.5	9.1	8.7	4	7.4
1414	2	2	5	5	90	5	140	1150	5	60	5	40	500	900	750	1650	110	19.6	16.2	95	5.5	10.2	5	4	4.1
1415	2	2	6.5	6	15	6	15	180	0	0	0	0	0	90	90	180	121	25	17.08	111	15.1	7.5	4	4	5.1
1416	2	2	6.5	6	15	6	15	180	0	0	0	0	0	90	90	180	120	21	14.58	101	1.8	7.5	4	11	5
1417	2	2	6.5	6	50	6	50	600	0	0	0	0	0	300	300	600	114	17.5	13.47	110	6.4	6.7	3.2	5	8.5
1418	2	2	6.5	6	120	5	60	1020	6	250	0	0	1500	300	2220	2520	115	21	15.88	105	13.1	7.2	3.4	6	6.2
1419	2	2	6	5	90	5	140	1150	5	60	5	40	500	900	750	1650	127	999.9	999	100	6.5	8.8	3.4	6	7.8
1420	2	2	6.5	6	15	6	15	180	0	0	0	0	0	90	90	180	124	22	14.31	100	13.5	7.3	2.9	6	5.4
1421	2	2	6	5	90	5	60	750	5	90	0	0	450	300	900	1200	126	25	15.75	92	11	7	3.1	8	5
1422	2	2	6.5	6	50	6	50	600	0	0	0	0	0	300	300	600	116	20.5	15.23	105	9.9	7.5	7.9	7	7.4
1423	2	2	6.5	2	30	1	90	150	4	120	0	0	480	90	540	630	119	23	16.24	91	5.9	6.9	5.6	7	7.7
1424	2	2	6	5	90	5	140	1150	5	90	5	40	650	900	900	1800	118	22	15.8	105	7	8.9	4.4	5	7.7
1425	2	2	6	1	15	1	15	30	0	0	0	0	0	15	15	30	126	28	17.64	93	2	7.1	5.1	6	7
1426	2	2	6	5	90	5	90	900	5	150	0	0	750	450	1200	1650	118	19.5	14	93	8.8	7.5	4	6	5.8
1427	2	2	6	5	90	5	140	1150	5	90	5	40	650	900	900	1800	119	21	14.83	110	14	9.3	5.4	5	6.3
1428	2	2	6	5	90	5	140	1150	5	60	5	40	500	900	750	1650	123	26	17.19	100	9	9.3	3.7	6	5.9
1429	2	2	6	5	90	5	140	1150	5	90	5	40	650	900	900	1800	120	23.6	16.39	130	3	9.5	4.2	5	10.1
1430	2	2	6.5	6	50	6	50	600	0	0	0	0	0	300	300	600	120	22	15.28	109	10.2	7.3	5.5	7	7.2
1431	2	2	6.5	6	50	6	50	600	0	0	0	0	0	300	300	600	128	28	17.09	120	14.7	7.1	3.4	6	6.4
1432	2	2	6	5	30	5	140	850	5	100	5	120	1100	1300	650	1950	121	21.8	14.89	99	13	6.1	2.1	5	5.5
1433	2	2	6.5	5	15	5	15	150	0	0	0	0	0	75	75	150	113	19	14.88	100	8	6.6	2.4	5	10.5
1434	2	2	6	5	20	5	20	200	2	30	2	30	120	160	160	320	124	24	15.61	110	10.5	6.9	5.7	5	7.8
1435	2	2	6	1	15	1	15	30	0	0	0	0	0	15	15	30	113	18.5	14.49	107	10.9	7.1	2.6	6	8.3
1436	2	2	6	5	90	5	140	1150	5	90	5	40	650	900	900	1800	119	22.4	15.82	120	13	8.9	5.6	5	7.5
1441	2	1	4.5	7	60	4	60	660	7	60	4	60	660	480	840	1320	112	999.9	999	72	4	7.8	18.9	7	4
1442	2	1	5.5	5	90	5	120	1050	5	90	5	60	750	900	900	1800	113	999.9	999	79	6.2	7.4	10	6	6
1443	2	1	5	5	30	5	120	750	5	60	2	20	340	640	450	1090	108	17	14.57	80	4.2	8.2	16.3	999.9	4
1444	2	1	6	5	100	5	120	1100	3	40	3	40	240	720	620	1340	120	22.2	15.42	73	6.1	8.7	6.6	6	3
1445	2	2	3	5	60	5	120	900	5	120	5	30	750	750	900	1650	96	14.4	15.63	38	9.5	999.9	19.2	999.9	1
1446	2	2	3.5	5	60	5	120	900	5	120	5	30	750	750	900	1650	98	18	18.74	45	10.3	10.6	15.4	13	2.5
1447	2	2	4	5	60	5	120	900	5	120	5	30	750	750	900	1650	101	14.2	13.92	64	10	999.9	17.1	11	3
1448	2	2	5.5	5	20	5	200	1100	5	100	5	20	600	1100	600	1700	110	22.6	18.68	69	9.9	7.7	12.2	7	5.2
1449	2	2	5.5	5	20	5	200	1100	5	100	5	20	600	1100	600	1700	104	15.7	14.52	75	4.3	999.9	5.3	6	4
1451	2	2	6.5	1	15	1	15	30	0	0	0	0	0	15	15	30	119	22	15.54	82	2.4	8.3	17.2	6	5.2
1452	2	2	6	5	90	5	140	1150	5	90	5	40	650	900	900	1800	111	18.4	14.93	95	6.4	8.5	5.9	6	4.9
1462	1	1	3.5	5	60	5	120	900	5	120	0	0	600	600	900	1500	109	17.8	14.98	85	11	8.1	7.5	10	4.5
1464	1	1	3	5	60	5	120	900	5	120	0	0	600	600	900	1500	97	14.9	15.84	55	13.4	9.5	9	5	1.7
1466	1	1	3.5	5	60	5	120	900	5	120	0	0	600	600	900	1500	101	16	15.68	58	7.9	13.1	25	10	1.5
1471	1	1	3.5	5	120	5	120	1200	5	60	5	60	600	900	900	1800	98	13.9	14.47	85	8	7.3	4.9	6	2.5
1472	1	1	3.5	5	90	5	90	900	5	90	5	90	900	900	900	1800	94	12.6	14.26	95	3.5	9.2	9.9	7	4.4
1474	1	1	3.5	5	120	5	60	900	5	60	5	60	600	600	900	1500	98	15.6	16.24	80	6.5	8.5	34.7	6	4.6
1479	1	1	3	5	120	5	60	900	5	20	5	40	300	500	700	1200	97	15	15.94	40	14.2	12.3	10.1	10	2
1483	1	1	3	5	60	5	120	900	5	120	0	0	600	600	900	1500	106	15.9	14.15	90	7.4	7.5	41.2	5	6.7
1485	1	1	3	5	60	5	120	900	5	120	0	0	600	600	900	1500	96	15.6	16.93	40	12.1	8.4	20	5	3
1488	1	1	3.5	5	60	5	120	900	5	120	0	0	600	600	900	1500	99	15.3	15.61	70	17.5	12.3	33.2	7	2
1489	1	1	3.5	5	90	5	90	900	5	90	5	90	900	900	900	1800	100	16.2	16.2	70	14	8.1	8.7	9	3.8
1490	1	1	4.5	5	60	5	120	900	5	120	0	0	600	600	900	1500	102	14.6	14.03	76	6.6	8.1	9.1	7	5.7
1491	1	1	4	5	60	5	120	900	5	120	0	0	600	600	900	1500	109	17.4	14.65	75	9	8.9	3.7	5	4.5
1492	1	1	4.5	5	60	5	120	900	5	120	0	0	600	600	900	1500	105	16.1	14.6	90	9.1	8.9	15.1	9	5.7
1493	1	1	4.5	5	60	5	120	900	5	120	0	0	600	600	900	1500	109	17.9	15.07	126	11.5	6.3	6.2	5	5
1495	1	1	4.5	5	60	5	120	900	5	120	0	0	600	600	900	1500	109	16.5	13.89	100	10	7.8	5.7	8	7
1496	1	1	4	5	60	5	120	900	5	120	0	0	600	600	900	1500	108	18.5	15.86	70	8	8.4	11	8	2.5
1498	1	1	4.5	5	60	5	120	900	5	120	0	0	600	600	900	1500	111	18.8	15.26	102	11.8	7.6	2.9	4	8
1499	1	1	4	5	60	5	120	900	5	120	0	0	600	600	900	1500	105	17.3	15.69	84	17.2	7.4	3.5	9	6.2
1500	1	1	4	5	60	5	120	900	5	120	0	0	600	600	900	1500	110	18	14.88	85	10.2	7.9	7	7	9
1501	1	1	4.5	5	60	5	120	900	5	120	0	0	600	600	900	1500	111	19.6	15.91	80	13	7.7	6.1	7	8.3
1502	1	1	4	5	60	5	120	900	5	120	0	0	600	600	900	1500	111	20.2	16.39	80	4.5	9.1	8	9	3.8
1503	1	1	4.5	5	120	5	60	900	5	60	5	30	450	450	900	1350	112	18.3	14.59	90	11.2	7.9	6.2	7	6.2
1504	1	1	4	5	60	5	120	900	5	120	0	0	600	600	900	1500	105	15.1	13.7	89	6.5	7.5	4.4	5	5.8
1505	1	1	4	5	120	5	20	700	5	50	5	30	400	250	850	1100	108	18.4	15.78	92	3	10.1	30	10	4.9
1507	1	1	4	5	60	5	120	900	5	120	0	0	600	600	900	1500	100	14.5	14.5	70	17.5	999.9	10.1	9	3.6
1509	1	1	4.5	5	60	5	120	900	5	120	0	0	600	600	900	1500	117	22.1	16.14	121	16	6.9	4.5	5	999.9
1510	1	1	4.5	5	60	5	120	900	5	120	0	0	600	600	900	1500	111	16.8	13.64	90	10.5	8.3	38	7	3.5
1511	1	1	4	5	120	5	60	900	5	60	5	30	450	450	900	1350	104	16.8	15.53	122	12.9	7.3	4.2	6	5.6
1513	1	1	4.5	5	120	5	60	900	5	60	5	30	450	450	900	1350	105	18.7	16.96	100	11.2	8.3	12	7	2.8
1514	1	1	4.5	5	120	5	60	900	5	60	5	30	450	450	900	1350	106	16.6	14.77	86	15	8.1	6.5	6	5.8
1515	1	1	4.5	5	120	5	60	900	5	60	5	30	450	450	900	1350	112	18.9	15.07	98	15.2	7.8	5.9	5	4.5
1516	1	1	4.5	5	50	5	120	850	5	275	5	20	1475	700	1625	2325	108	18.4	15.78	90	8	8.1	9.6	6	3.2
1517	1	1	4	5	120	5	60	900	5	60	5	30	450	450	900	1350	106	16	14.24	80	7.1	8.2	17	7	4.5
1518	1	1	4	5	60	5	120	900	5	120	0	0	600	600	900	1500	109	18.5	15.57	85	7.8	8	4.5	7	4
1519	1	1	4	5	60	5	120	900	5	120	0	0	600	600	900	1500	110	17.2	14.21	110	8	8.5	3.7	5	7.3
1520	1	1	4.5	5	60	5	120	900	5	120	0	0	600	600	900	1500	110	17.9	14.79	118	9.5	7.7	3	5	999.9
1521	1	1	4.5	5	60	5	120	900	5	120	0	0	600	600	900	1500	117	22	16.07	100	2.4	6.6	3.8	4	6.3
1522	1	1	4.5	5	60	5	120	900	5	120	0	0	600	600	900	1500	114	17.2	13.23	90	10.8	8	4.1	6	5.8
1523	1	1	4	5	60	5	120	900	5	120	0	0	600	600	900	1500	104	16.5	15.26	110	9.6	8.5	17.1	12	4.5
1524	1	1	4.5	5	60	5	120	900	5	120	0	0	600	600	900	1500	115	19.3	14.59	70	7	7.7	7.2	8	6.5
1526	1	1	4.5	5	50	5	120	850	5	275	5	20	1475	700	1625	2325	105	17	15.42	92	9	7	9.3	7	9.3
1528	1	1	4.5	5	120	5	60	900	5	60	5	30	450	450	900	1350	109	18.3	15.4	110	6	8	4.8	6	4.3
1529	1	1	4	5	60	5	120	900	5	120	0	0	600	600	900	1500	106	16.8	14.95	110	14	8.4	15.3	7	5
1530	1	1	4.5	5	90	5	90	900	5	90	5	90	900	900	900	1800	111	18.1	14.69	95	9	7.9	3.3	8	6.1
1531	1	1	4.5	5	120	5	60	900	5	90	5	60	750	600	1050	1650	111	20.6	16.72	50	7.8	7.2	8.1	9	5
1533	1	1	4	5	60	5	120	900	5	120	0	0	600	600	900	1500	108	19.9	17.06	90	12.5	8.2	11.5	7	7.2
1534	1	1	4	5	120	5	60	900	5	60	5	30	450	450	900	1350	110	17.1	14.13	80	12.8	7.7	7.5	12	5
1535	1	1	4.5	5	60	5	120	900	5	120	0	0	600	600	900	1500	111	19.7	15.99	105	10.5	6.9	4	5	6.2
1536	1	1	5.5	5	90	5	60	750	5	90	5	60	750	600	900	1500	111	15.3	12.42	100	16.3	7.3	5.2	7	8
1537	1	1	5.5	5	90	5	90	900	5	90	5	90	900	900	900	1800	109	17.1	14.39	115	11.8	5.9	4.3	5	11.5
1539	1	1	5	5	60	5	120	900	5	120	0	0	600	600	900	1500	107	16.3	14.24	125	11.8	7.4	3.7	7	5.5
1540	1	1	5	5	60	5	120	900	5	120	0	0	600	600	900	1500	114	20.7	15.93	90	3	8.6	9.8	4	7
1541	1	1	5	5	60	5	120	900	5	120	0	0	600	600	900	1500	109	19	15.99	80	16	8.1	14.7	8	5.5
1542	1	1	5.5	5	90	5	90	900	5	90	5	90	900	900	900	1800	109	17.2	14.48	76	3.6	6.5	6.2	5	3
1543	1	1	5.5	5	120	5	60	900	5	60	5	60	600	600	900	1500	107	17.1	14.94	125	16.1	6.4	5.7	4	7.2
1544	1	1	5	5	120	5	60	900	5	60	5	30	450	450	900	1350	110	18.6	15.37	83	16.2	9.5	29	9	7.2
1545	1	1	5	5	60	5	120	900	5	120	0	0	600	600	900	1500	116	26.9	19.99	110	16.2	6.5	3.7	4	9.3
1546	1	1	5	5	90	5	90	900	5	90	5	90	900	900	900	1800	121	24.6	16.8	110	11.5	6.3	4.2	5	10.2
1547	1	1	5.5	5	90	5	90	900	5	90	5	90	900	900	900	1800	113	16.3	12.77	136	14.1	5.9	3.2	5	10.8
1548	1	1	5	5	60	5	120	900	5	120	0	0	600	600	900	1500	109	16.3	13.72	110	13	7.3	12.2	6	6
1549	1	1	5.5	5	60	5	120	900	5	120	0	0	600	600	900	1500	110	16.6	13.72	90	4.5	7.3	10.3	6	4
1550	1	1	5.5	5	90	5	90	900	5	90	5	90	900	900	900	1800	120	22	15.28	120	4	7.8	2.8	5	8
1551	1	1	5.5	5	90	5	90	900	5	90	5	90	900	900	900	1800	114	19.4	14.93	108	10.5	8.3	3.8	6	11.5
1552	1	1	5	5	60	5	120	900	5	120	0	0	600	600	900	1500	116	21.3	15.83	70	11	7	17	6	8.5
1553	1	1	5.5	5	60	5	120	900	5	120	0	0	600	600	900	1500	110	18.9	15.62	102	12.5	6.7	3.7	6	5.3
1554	1	1	5	5	120	5	60	900	5	60	5	30	450	450	900	1350	108	17.9	15.35	110	10.3	8	6.8	6	7.6
1556	1	1	5	5	60	5	120	900	5	120	0	0	600	600	900	1500	110	22.1	18.26	60	13	6.7	2.6	7	6
1557	1	1	5	5	120	5	60	900	5	60	5	30	450	450	900	1350	103	15.7	14.8	77	15	999.9	6.9	8	6.2
1558	1	1	5	5	60	5	120	900	5	120	0	0	600	600	900	1500	109	16	13.47	100	7.5	7.9	7	5	6.8
1559	1	1	5	5	60	5	120	900	5	120	0	0	600	600	900	1500	111	17.3	14.04	110	5	7.2	6	5	5.5
1560	1	1	5	5	60	5	120	900	5	120	0	0	600	600	900	1500	106	17.3	15.4	90	10.4	8.5	7.4	6	4.6
1561	1	1	5	5	60	5	120	900	5	120	0	0	600	600	900	1500	113	20.7	16.21	76	12.4	8.9	14.4	8	5.2
1562	1	1	5	5	60	5	120	900	5	120	0	0	600	600	900	1500	115	22.7	17.16	110	16	7.7	5.2	9	7.3
1563	1	1	5	5	120	5	60	900	5	90	5	60	750	600	1050	1650	120	21.7	15.07	108	7.3	7.8	5.6	7	6
1564	1	1	5	5	120	5	60	900	5	90	5	60	750	600	1050	1650	116	19.7	14.64	100	13.6	7.5	5.7	5	6.4
1565	1	1	5.5	5	90	5	60	750	5	90	5	60	750	600	900	1500	112	20.1	16.02	94	12.1	8.1	4.5	5	3.8
1566	1	1	5.5	5	120	5	60	900	5	90	5	60	750	600	1050	1650	121	27.4	18.71	108	11.9	7.1	8.5	6	7.3
1567	1	1	5.5	5	120	5	60	900	5	90	5	60	750	600	1050	1650	114	22.1	17.01	84	8.1	6.9	7.8	6	6
1568	1	1	5.5	5	120	5	60	900	5	90	5	60	750	600	1050	1650	118	22.4	16.09	97	15.6	7.1	5.7	5	6.1
1569	1	1	5	5	120	5	60	900	5	60	5	30	450	450	900	1350	109	18.4	15.49	99	8.6	7.7	9	4	4.7
1570	1	1	5.5	5	120	5	60	900	5	90	5	60	750	600	1050	1650	118	22.9	16.45	111	11.8	7.5	3.8	6	9
1571	1	1	6	5	90	5	90	900	5	90	5	90	900	900	900	1800	117	20	14.61	140	9.4	7.3	2	5	14
1572	1	1	6.5	5	90	5	90	900	5	90	5	90	900	900	900	1800	113	20.1	15.74	90	12.6	6.8	3.4	6	7.5
1573	1	1	6.5	5	90	5	90	900	5	90	5	90	900	900	900	1800	122	20.4	13.71	105	1.4	6.6	2.3	5	10
1574	1	1	6	5	90	5	90	900	5	90	5	90	900	900	900	1800	119	19.6	13.84	105	5.4	6.8	10.5	6	6.5
1575	1	1	6.5	5	90	5	90	900	5	90	5	90	900	900	900	1800	120	21.6	15	142	14.6	6.8	3.9	5	11
1576	1	1	6.5	5	90	5	90	900	5	90	5	90	900	900	900	1800	124	23.8	15.48	140	5	6.3	3.6	6	11.3
1577	1	1	6	5	120	5	60	900	5	60	5	60	600	600	900	1500	107	16.5	14.41	100	11.5	6.3	3.4	5	6.9
1578	1	1	6	5	120	5	60	900	5	120	0	0	600	300	1200	1500	117	18.3	13.37	115	9.7	6.9	7.2	5	4.5
1579	1	1	6	5	90	5	90	900	5	90	5	90	900	900	900	1800	120	19.5	13.54	128	4.8	7.3	5.2	7	6
1580	1	1	6	5	90	5	90	900	5	90	5	90	900	900	900	1800	116	18	13.38	80	5.8	8	3.1	7	8.5
1581	1	1	6.5	5	90	5	90	900	5	90	5	90	900	900	900	1800	125	22.8	14.59	112	4.5	7.2	7.5	7	4.5
1582	1	1	6.5	5	90	5	90	900	5	90	5	90	900	900	900	1800	119	19.3	13.63	120	2	6.6	3.9	6	10
1583	1	1	6.5	5	120	5	60	900	5	120	0	0	600	300	1200	1500	111	16.8	13.64	105	9.5	999.9	2.9	4	6.2
1584	1	1	6	5	90	5	90	900	5	90	5	90	900	900	900	1800	110	19	15.7	110	6.7	7.4	3.5	4	3.4
1586	1	1	6	5	90	5	90	900	5	90	5	90	900	900	900	1800	113	19.5	15.27	100	5	7.1	5	6	6.5
1587	1	1	6	5	120	5	60	900	5	120	0	0	600	300	1200	1500	109	17.6	14.81	120	14.2	8.2	3.6	5	5.8
1589	1	1	6	5	120	5	60	900	5	90	5	60	750	600	1050	1650	113	17.5	13.71	102	9.9	6.8	3.7	6	6.7
1590	1	1	6	5	90	5	90	900	5	90	5	90	900	900	900	1800	114	18.3	14.08	150	17.1	6.1	3.3	5	9
1591	1	1	6.5	5	90	5	90	900	5	90	5	90	900	900	900	1800	122	22.3	14.98	142	13.5	6.8	5.7	5	12.3
1592	1	1	6	5	90	5	90	900	5	90	5	90	900	900	900	1800	115	17.5	13.23	103	6	7.6	4.7	5	8.5
1593	1	1	6	5	90	5	90	900	5	90	5	90	900	900	900	1800	123	21.1	13.95	90	8.9	6.6	6	6	8.5
1594	1	1	6	5	90	5	90	900	5	90	5	90	900	900	900	1800	117	20.9	15.27	126	13.2	6.7	5.2	5	6.5
1596	1	1	6.5	5	120	5	60	900	5	90	5	60	750	600	1050	1650	120	19.6	13.61	116	8.2	7.1	3.4	6	7.5
1597	1	1	6.5	5	90	5	90	900	5	90	5	90	900	900	900	1800	121	24.3	16.6	142	17	7.3	3	6	7.8
1598	1	1	6	5	90	5	60	750	5	90	5	60	750	600	900	1500	122	31.7	21.3	120	14	7.4	7	7	6.8
1601	1	2	3	5	55	5	120	875	5	270	5	20	1450	700	1625	2325	99	16.3	16.63	50	9	8.7	7	8	3.5
1603	1	2	3.5	5	55	5	120	875	5	270	5	20	1450	700	1625	2325	92	14.9	17.6	50	10.3	8.5	7.2	6	3
1605	1	2	3	5	90	5	90	900	5	90	5	90	900	900	900	1800	97	14.6	15.52	50	17.7	9.6	9.1	10	3.5
1608	1	2	3	5	55	5	120	875	5	270	5	20	1450	700	1625	2325	97	13.5	14.35	64	10	9.4	5.1	8	3
1609	1	2	3.5	5	55	5	120	875	5	270	5	20	1450	700	1625	2325	98	14.7	15.31	60	7.7	9.2	23	6	3.5
1610	1	2	3	5	55	5	120	875	5	270	5	20	1450	700	1625	2325	101	18.5	18.14	60	15.4	8.3	7.1	9	3.7
1614	1	2	3	5	55	5	120	875	5	270	5	20	1450	700	1625	2325	99	13.6	13.88	40	10.1	9.1	6.2	8	4.5
1618	1	2	3.5	5	90	5	90	900	5	90	5	90	900	900	900	1800	93	13.5	15.61	45	17	9	32	11	5
1620	1	2	3	5	90	5	90	900	5	90	5	90	900	900	900	1800	95	13.5	14.96	70	12.5	9.8	27.4	6	3.5
1622	1	2	3	5	55	5	120	875	5	270	5	20	1450	700	1625	2325	94	14.1	15.96	40	7.2	8.5	7.8	6	3.1
1623	1	2	3.5	5	55	5	120	875	5	270	5	20	1450	700	1625	2325	100	17.5	17.5	60	15.3	9.3	50.1	11	4
1624	1	2	3	5	90	5	90	900	5	90	5	90	900	900	900	1800	107	16.9	14.76	35	15.8	14	49	13	3
1625	1	2	3	5	90	5	90	900	5	90	5	90	900	900	900	1800	102	17.1	16.44	76	13.4	9	9.7	6	5.5
1626	1	2	3.5	5	50	5	50	500	5	50	5	50	500	500	500	1000	112	21.9	17.46	106	13	7.5	6.1	7	5.7
1627	1	2	3	5	55	5	120	875	5	270	5	20	1450	700	1625	2325	99	15.2	15.51	50	10	9.3	10	6	2.5
1628	1	2	3.5	5	90	5	90	900	5	90	5	90	900	900	900	1800	107	19.3	16.86	83	11	8.2	13.1	6	4.2
1629	1	2	3.5	5	50	5	50	500	5	50	5	50	500	500	500	1000	105	16.8	15.24	55	14.4	8.4	17.1	5	4
1630	1	2	4	5	50	5	50	500	5	50	5	50	500	500	500	1000	104	15.5	14.33	75	11	9.8	31	7	5
1632	1	2	4	5	90	5	90	900	5	90	5	90	900	900	900	1800	103	17.2	16.21	87	6	6.8	4.7	6	4.5
1634	1	2	4.5	5	50	5	120	850	5	275	5	20	1475	700	1625	2325	106	15.4	13.71	90	12	7.5	8.7	6	4
1636	1	2	4.5	5	90	5	90	900	5	90	5	90	900	900	900	1800	104	14.7	13.59	74	6.1	8.1	7.1	9	4.5
1638	1	2	4.5	5	90	5	90	900	5	90	5	90	900	900	900	1800	95	14.7	16.29	50	10.6	9.6	5.1	5	2.7
1639	1	2	4.5	5	90	5	90	900	5	90	5	90	900	900	900	1800	107	18.4	16.07	105	11.5	8.1	4.3	10	4.7
1640	1	2	4.5	5	90	5	90	900	5	90	5	90	900	900	900	1800	105	13.5	12.24	100	5	6.6	12.5	8	4.5
1641	1	2	4	5	90	5	90	900	5	90	5	90	900	900	900	1800	102	15.1	14.51	65	13	9.2	37.2	999.9	5.5
1642	1	2	4.5	5	90	5	90	900	5	90	5	90	900	900	900	1800	115	18.5	13.99	84	8.4	8	24.1	5	5.7
1644	1	2	4.5	5	90	5	90	900	5	90	5	90	900	900	900	1800	107	16.4	14.32	84	5.6	7.3	5.6	9	6.2
1647	1	2	4	5	50	5	50	500	5	50	5	50	500	500	500	1000	106	17.5	15.57	100	3.8	8.8	29	11	3.5
1648	1	2	4	5	90	5	90	900	5	90	5	90	900	900	900	1800	107	17.3	15.11	100	8	7.5	7.1	6	7
1650	1	2	4	5	90	5	90	900	5	90	5	90	900	900	900	1800	103	16.4	15.46	90	15.5	8.5	4.9	8	6.5
1651	1	2	4.5	5	90	5	90	900	5	90	5	90	900	900	900	1800	101	14.3	14.02	68	10.2	8	8.9	5	3.5
1652	1	2	4	5	50	5	50	500	5	50	5	50	500	500	500	1000	106	14.7	13.08	83	6.5	6.8	43.5	7	5
1653	1	2	4.5	5	50	5	120	850	5	275	5	20	1475	700	1625	2325	102	14.5	13.94	100	7.2	7.5	13.4	6	3.5
1654	1	2	4.5	5	90	5	90	900	5	90	5	90	900	900	900	1800	114	20	15.39	80	-1	6.8	12	7	9
1655	1	2	4	5	90	5	90	900	5	90	5	90	900	900	900	1800	104	15.1	13.96	75	7	8.1	27	11	4.2
1656	1	2	4	5	55	5	120	875	5	270	5	20	1450	700	1625	2325	102	18.6	17.88	55	13.1	6.7	20	8	6.2
1657	1	2	4.5	5	90	5	90	900	5	90	5	90	900	900	900	1800	112	16.3	12.99	100	7	7.4	17.7	7	4.3
1658	1	2	4.5	5	90	5	90	900	5	90	5	90	900	900	900	1800	119	24.1	17.02	90	11.4	5.9	13	5	7.5
1659	1	2	4	5	90	5	90	900	5	90	5	90	900	900	900	1800	105	18.1	16.42	83	17.4	7.9	5	6	5
1660	1	2	4.5	5	50	5	120	850	5	275	5	20	1475	700	1625	2325	111	17.3	14.04	95	11.2	7.4	5.8	6	4.2
1661	1	2	4.5	5	50	5	120	850	5	275	5	20	1475	700	1625	2325	110	19.4	16.03	70	3.6	7.3	6.8	6	4
1662	1	2	4.5	5	50	5	120	850	5	275	5	20	1475	700	1625	2325	103	17.6	16.59	78	11.6	7.6	8.1	7	4.6
1663	1	2	4.5	5	50	5	120	850	5	275	5	20	1475	700	1625	2325	115	22.6	17.09	90	8	8	5.8	4	3.5
1664	1	2	4	5	50	5	120	850	5	275	5	20	1475	700	1625	2325	102	15.2	14.61	45	6	8.4	21.1	10	4.5
1666	1	2	4	5	90	5	90	900	5	90	5	90	900	900	900	1800	107	17.1	14.94	84	12.2	8.7	5.4	6	5.5
1668	1	2	4	5	50	5	50	500	5	50	5	50	500	500	500	1000	106	17	15.13	80	7.4	7.5	14	10	4.5
1669	1	2	4	5	90	5	90	900	5	90	5	90	900	900	900	1800	116	20	14.86	110	13.8	8.2	14.3	5	5.2
1670	1	2	4.5	5	90	5	90	900	5	90	5	90	900	900	900	1800	115	18.8	14.22	60	2	999.9	9.5	5	3.8
1671	1	2	4.5	5	50	5	50	500	5	50	5	50	500	500	500	1000	104	19.6	18.12	90	14	7	5	5	5.5
1672	1	2	4.5	5	90	5	90	900	5	90	5	90	900	900	900	1800	110	17.2	14.21	84	12.5	7.5	19.1	6	4.5
1673	1	2	4.5	5	50	5	120	850	5	275	5	20	1475	700	1625	2325	108	15.9	13.63	83	8.5	7.4	9.8	6	3.7
1674	1	2	4.5	5	50	5	120	850	5	270	5	20	1450	700	1600	2300	108	16.9	14.49	90	7.8	6.5	5.1	5	3.5
1675	1	2	4.5	5	90	5	90	900	5	90	5	90	900	900	900	1800	107	16.1	14.06	70	12	7	8.1	9	5.5
1676	1	2	4	5	50	5	120	850	5	275	5	20	1475	700	1625	2325	114	20.5	15.77	95	10	7.1	6.5	6	4.7
1677	1	2	5	5	90	5	90	900	5	90	5	90	900	900	900	1800	113	19.3	15.11	110	2.5	6.1	15.4	9	4
1678	1	2	5	5	90	5	90	900	5	90	5	90	900	900	900	1800	121	28.6	19.53	90	9.2	8	5.9	12	7.5
1686	1	2	5	5	90	5	90	900	5	90	5	90	900	900	900	1800	112	18.8	14.99	108	7.6	6.8	3.7	4	5.5
1688	1	2	5	5	90	5	90	900	5	90	5	90	900	900	900	1800	109	17.1	14.39	98	13	6.7	7	5	5.5
1689	1	2	5	5	90	5	90	900	5	90	5	90	900	900	900	1800	117	22.5	16.44	68	13.6	7.5	18	6	6.5
1691	1	2	5	5	90	5	90	900	5	90	5	90	900	900	900	1800	116	999.9	999	77	8.5	9	4.6	6	6.5
1692	1	2	5	5	90	5	90	900	5	90	5	90	900	900	900	1800	106	18.2	16.2	81	10	6.9	9.4	5	7.6
1693	1	2	5	5	90	5	90	900	5	90	5	90	900	900	900	1800	108	14.1	12.09	90	9.8	8	18	6	5.7
1695	1	2	5	5	90	5	90	900	5	90	5	90	900	900	900	1800	102	14.9	14.32	103	5.8	6.9	17.1	5	5
1696	1	2	5	5	90	5	90	900	5	90	5	90	900	900	900	1800	108	16.8	14.4	90	9.5	6.9	15	5	6.1
1698	1	2	5.5	5	90	5	90	900	5	90	5	90	900	900	900	1800	111	17.8	14.45	110	3.2	7.5	6	5	4
1699	1	2	5	5	90	5	90	900	5	90	5	90	900	900	900	1800	114	22	16.93	68	11	7.1	21	7	3.5
1700	1	2	5	5	90	5	90	900	5	90	5	90	900	900	900	1800	116	23.4	17.39	93	13.8	6.3	7.2	6	7.5
1701	1	2	5	5	90	5	90	900	5	90	5	90	900	900	900	1800	113	18.5	14.49	80	3	8.1	11.6	5	5.5
1702	1	2	5	5	90	5	90	900	5	90	5	90	900	900	900	1800	107	17.5	15.29	82	10	7	10.4	4	5.9
1703	1	2	5.5	5	90	5	90	900	5	90	5	90	900	900	900	1800	114	16.8	12.93	78	12.5	7.7	7.1	8	6
1704	1	2	5	5	90	5	90	900	5	90	5	90	900	900	900	1800	111	18.3	14.85	86	16	7.8	23.1	6	7.5
1705	1	2	5	5	90	5	90	900	5	90	5	90	900	900	900	1800	110	17.5	14.46	85	7	7	19	6	5.5
1706	1	2	5	5	90	5	90	900	5	90	5	90	900	900	900	1800	113	19.9	15.58	110	5.3	7	5.9	5	5.5
1708	1	2	5	5	90	5	90	900	5	90	5	90	900	900	900	1800	107	20	17.47	95	12	7.1	15.1	7	5.5
1709	1	2	5.5	5	90	5	90	900	5	90	5	90	900	900	900	1800	107	16.3	14.24	90	13.1	6.5	4	4	8.5
1740	1	1	4	5	120	5	60	900	5	60	5	60	600	600	900	1500	104	20.4	18.86	85	10.4	8.6	13.6	9	2.8
1743	1	1	4.5	5	60	5	120	900	5	120	0	0	600	600	900	1500	101	14.9	14.61	60	8.6	8.3	17	12	2.8
1744	1	1	4	5	60	5	120	900	5	120	0	0	600	600	900	1500	106	19.3	17.18	50	7	10.2	24.5	11	3
1745	1	1	5	5	120	5	60	900	5	60	5	30	450	450	900	1350	106	18.1	16.11	100	4.5	9.5	21.4	8	5.3
1746	1	1	5.5	5	120	5	60	900	5	90	5	60	750	600	1050	1650	108	17.7	15.17	90	8	9.1	7.2	10	4.4
1747	1	1	5.5	5	90	5	60	750	5	90	5	60	750	600	900	1500	112	22.6	18.02	70	5	8.9	8.3	6	4.3
1748	1	1	6	5	90	5	90	900	5	90	5	90	900	900	900	1800	113	19.4	15.19	70	5.7	6.9	5	8	6.3
1749	1	1	6	5	120	5	60	900	5	60	5	60	600	600	900	1500	106	20.7	18.42	106	13	7.3	5.9	6	8.8
1753	1	2	3.5	5	55	5	120	875	5	270	5	20	1450	700	1625	2325	93	13	15.03	45	9.1	10.3	21.6	9	2.5
1755	1	2	4	5	90	5	90	900	5	90	5	90	900	900	900	1800	106	15.1	13.44	53	11.4	8.9	999.9	12	2.5
1756	1	2	4.5	5	50	5	120	850	5	275	5	20	1475	700	1625	2325	107	16.3	14.24	90	-3.6	8.1	10	999.9	3
1757	1	2	4	5	90	5	90	900	5	90	5	90	900	900	900	1800	92	12.5	14.77	47	6.5	10.7	11.4	10	3.7
1758	1	2	4.5	5	90	5	90	900	5	90	5	90	900	900	900	1800	106	18.9	16.82	75	12.2	8.6	32.1	999.9	4.5
1760	1	2	5	5	90	5	90	900	5	90	5	90	900	900	900	1800	119	999.9	999	44	14	7.9	14.1	7	3.5
1761	1	2	5	5	90	5	90	900	5	90	5	90	900	900	900	1800	112	19.1	15.23	55	8.5	8.1	30	6	4.5
1764	1	2	6	5	90	5	90	900	5	90	5	90	900	900	900	1800	113	22.9	17.93	65	14.2	8	6.4	8	4
1778	2	1	3	5	90	5	60	750	5	90	5	60	750	600	900	1500	94	13	14.71	58	14.6	11	13.5	999.9	2.4
1779	2	1	3.5	5	60	5	120	900	5	120	0	0	600	600	900	1500	100	13.9	13.9	35	10.4	9.5	21	15	2.5
1781	2	1	3	5	60	5	120	900	5	120	0	0	600	600	900	1500	102	14.9	14.32	50	12	10.1	16.7	8	2.5
1782	2	1	3	5	90	5	90	900	5	90	5	90	900	900	900	1800	106	16.7	14.86	90	13	7.8	6.4	7	3.8
1784	2	1	3	5	60	5	120	900	5	120	0	0	600	600	900	1500	110	18.9	15.62	110	13.5	9.2	12.3	8	3.5
1786	2	1	3.5	5	120	5	60	900	5	50	5	30	400	450	850	1300	99	15.4	15.71	55	10.5	8	11.7	7	2.6
1787	2	1	4	5	60	5	120	900	5	120	0	0	600	600	900	1500	101	16.7	16.37	40	9.8	9.1	25	9	3.7
1788	2	1	3.5	5	90	5	60	750	5	90	5	60	750	600	900	1500	999.9	999.9	999	70	13.4	10.5	9.2	7	4.8
1789	2	1	3.5	5	60	5	120	900	5	120	0	0	600	600	900	1500	94	13.3	15.05	60	9	9.7	8	8	3.5
1790	2	1	3	5	60	5	120	900	5	120	0	0	600	600	900	1500	94	13.1	14.83	40	7	8.6	20.6	11	2.5
1792	2	1	3	5	120	5	60	900	5	60	5	60	600	600	900	1500	100	15.3	15.3	70	16	8.4	9.9	9	3
1794	2	1	3.5	5	120	5	60	900	5	60	5	30	450	450	900	1350	106	17.3	15.4	100	7.1	6.3	14.2	7	3.5
1795	2	1	3	5	60	5	120	900	5	120	0	0	600	600	900	1500	101	15.5	15.19	32	18.3	11.4	8.4	6	2.8
1797	2	1	3.5	5	120	5	60	900	5	60	5	60	600	600	900	1500	99	14.1	14.39	80	11.7	10.7	10.2	6	3.9
1798	2	1	3	5	60	5	120	900	5	120	0	0	600	600	900	1500	92	12.1	14.3	60	13.3	12.4	30.1	9	2
1805	2	1	3.5	5	60	5	120	900	5	120	0	0	600	600	900	1500	99	15.4	15.71	58	9.3	10	24.1	7	4
1807	2	1	4.5	5	60	5	120	900	5	120	0	0	600	600	900	1500	107	14.5	12.66	90	13.2	8	15.9	9	3
1808	2	1	4.5	5	60	5	120	900	5	120	0	0	600	600	900	1500	112	16.4	13.07	89	10.8	8.1	10.1	11	4.4
1809	2	1	4	5	60	5	120	900	5	120	0	0	600	600	900	1500	110	17.4	14.38	79	14.5	7.6	3.2	7	3.5
1812	2	1	4	5	60	5	120	900	5	120	0	0	600	600	900	1500	113	16.9	13.24	82	18.8	8.3	18.2	6	3
1813	2	1	4	5	60	5	120	900	5	120	0	0	600	600	900	1500	100	14.3	14.3	75	12	8.4	6.1	8	4.3
1815	2	1	4.5	5	60	5	120	900	5	120	0	0	600	600	900	1500	113	18.4	14.41	105	10.5	7.8	5.4	6	5
1816	2	1	4.5	5	60	5	120	900	5	120	0	0	600	600	900	1500	105	17.5	15.87	68	12.2	7.9	9.2	999.9	2.5
1817	2	1	4.5	5	60	5	120	900	5	120	0	0	600	600	900	1500	107	16.3	14.24	85	13.5	9.1	12.3	7	3
1819	2	1	4	5	120	5	60	900	5	60	5	30	450	450	900	1350	104	15.3	14.15	91	11.8	8.4	11.5	10	6.1
1820	2	1	4	5	60	5	120	900	5	120	0	0	600	600	900	1500	105	17.6	15.96	82	12.5	6.9	7.6	9	2.5
1822	2	1	4.5	5	60	5	120	900	5	120	0	0	600	600	900	1500	117	20.9	15.27	100	8.6	6.9	7.6	6	6.5
1823	2	1	4	5	120	5	60	900	5	60	5	30	450	450	900	1350	105	17.7	16.05	85	16.1	10.1	7.6	7	3.5
1824	2	1	4.5	5	60	5	120	900	5	120	0	0	600	600	900	1500	107	14.7	12.84	75	14.4	7.3	13	7	2.7
1826	2	1	4.5	5	120	5	60	900	5	60	5	30	450	450	900	1350	106	15.4	13.71	90	14.3	8.1	5.5	6	3.7
1827	2	1	4.5	5	120	5	60	900	5	60	5	30	450	450	900	1350	98	14.1	14.68	70	13.6	7.8	8.5	6	3.8
1828	2	1	4	5	60	5	120	900	5	120	0	0	600	600	900	1500	111	17.3	14.04	75	15.3	9.8	4.1	9	4.7
1829	2	1	4	5	60	5	120	900	5	120	0	0	600	600	900	1500	105	15.7	14.24	84	11	7.9	7	8	3.5
1830	2	1	4.5	5	60	5	120	900	5	120	0	0	600	600	900	1500	100	14.5	14.5	80	12	9.1	7.2	9	2.4
1831	2	1	4.5	5	60	5	120	900	5	120	0	0	600	600	900	1500	113	18.4	14.41	80	17.4	8.8	7.1	10	3.4
1834	2	1	4.5	5	120	5	60	900	5	60	5	30	450	450	900	1350	112	18.8	14.99	60	12.4	8.7	7.7	7	3.3
1836	2	1	4.5	5	120	5	60	900	5	60	5	60	600	600	900	1500	115	18.9	14.29	70	9.4	999.9	11.6	10	3.5
1837	2	1	4.5	5	60	5	120	900	5	120	0	0	600	600	900	1500	105	15.5	14.06	80	10.5	8.4	5.5	8	4
1838	2	1	4	5	90	5	90	900	5	90	5	90	900	900	900	1800	113	18.7	14.64	85	11.4	8.2	3.2	7	6.5
1842	2	1	5.5	5	120	5	60	900	5	90	5	60	750	600	1050	1650	111	17.7	14.37	100	16	9.2	14.2	5	4.6
1843	2	1	5.5	5	120	5	60	900	5	120	0	0	600	300	1200	1500	110	19	15.7	105	16.3	7.2	4	6	5.5
1844	2	1	5	5	120	5	60	900	5	90	5	60	750	600	1050	1650	118	23.8	17.09	102	15.9	9.7	9.1	7	6.5
1846	2	1	5.5	5	90	5	90	900	5	90	5	90	900	900	900	1800	111	17.8	14.45	70	20.2	7.3	3.8	7	5.5
1847	2	1	5	5	60	5	120	900	5	120	0	0	600	600	900	1500	110	17.7	14.63	95	11.5	7.5	13.1	10	3.5
1849	2	1	5	5	60	5	120	900	5	120	0	0	600	600	900	1500	113	20.1	15.74	115	14.3	8	3.4	8	4.2
1850	2	1	5.5	5	90	5	90	900	5	90	5	90	900	900	900	1800	114	19.1	14.7	100	8.8	8.5	3.4	6	3.6
1851	2	1	5	5	60	5	120	900	5	120	0	0	600	600	900	1500	111	18.1	14.69	90	6.8	6.9	6.9	5	2.5
1852	2	1	5.5	5	120	5	60	900	5	120	0	0	600	300	1200	1500	114	17.5	13.47	120	14.7	6.2	4.1	5	8
1853	2	1	5.5	5	120	5	60	900	5	90	5	60	750	600	1050	1650	109	20.8	17.51	76	14.6	7.8	6	6	3.8
1854	2	1	5.5	5	120	5	60	900	5	60	5	60	600	600	900	1500	114	18.4	14.16	90	7.1	999.9	2.9	7	6.3
1855	2	1	5.5	5	90	5	90	900	5	90	5	90	900	900	900	1800	116	18.9	14.05	80	8.7	8.7	6.8	7	5.8
1856	2	1	5	5	120	5	60	900	5	60	5	30	450	450	900	1350	103	15.9	14.99	78	12	9.3	8	5	4
1857	2	1	5	5	60	5	120	900	5	120	0	0	600	600	900	1500	110	18.6	15.37	100	7.2	8.7	15.3	8	6
1858	2	1	5	5	120	5	60	900	5	90	5	60	750	600	1050	1650	106	18	16.02	93	17	7.7	5	6	6.8
1860	2	1	5	5	120	5	60	900	5	90	5	60	750	600	1050	1650	111	17.4	14.12	70	15	8.1	9.1	7	3.5
1861	2	1	5	5	60	5	120	900	5	120	0	0	600	600	900	1500	111	16.6	13.47	100	16.8	7	5.1	8	4.3
1862	2	1	5.5	5	90	5	90	900	5	90	5	90	900	900	900	1800	121	22	15.03	110	11.4	6.9	6.5	5	6.3
1863	2	1	5.5	5	90	5	90	900	5	90	5	90	900	900	900	1800	124	21.8	14.18	122	10.4	7.3	3.1	6	5.2
1864	2	1	5	5	60	5	120	900	5	120	0	0	600	600	900	1500	112	19.5	15.55	105	12.6	8.2	3.5	6	6.5
1865	2	1	5.5	5	90	5	90	900	5	90	5	90	900	900	900	1800	112	18.2	14.51	120	12.4	7	4.3	7	8.6
1866	2	1	5	5	60	5	120	900	5	120	0	0	600	600	900	1500	111	17.5	14.2	80	4.7	8.8	7	7	2.5
1867	2	1	5	5	60	5	120	900	5	120	0	0	600	600	900	1500	105	15.3	13.88	50	7	8.5	5.6	8	6.3
1868	2	1	5.5	5	90	5	90	900	5	90	5	90	900	900	900	1800	113	17.2	13.47	128	4.8	8.3	4	5	9.7
1869	2	1	5	5	60	5	120	900	5	120	0	0	600	600	900	1500	112	17.7	14.11	80	10.2	7.9	9.2	7	4.3
1870	2	1	5	5	120	5	60	900	5	60	5	30	450	450	900	1350	109	19.6	16.5	70	10.2	9.8	13.4	8	3.7
1871	2	1	5.5	5	60	5	120	900	5	120	0	0	600	600	900	1500	111	16.5	13.39	108	5.8	7	2.6	5	6.5
1872	2	1	5	5	60	5	120	900	5	120	0	0	600	600	900	1500	106	17.2	15.31	113	13.5	6.5	7.2	5	5.3
1873	2	1	5.5	5	90	5	90	900	5	90	5	90	900	900	900	1800	108	18.2	15.6	110	12.8	6.6	5.5	5	7.5
1874	2	1	5	5	120	5	60	900	5	90	5	60	750	600	1050	1650	116	23.2	17.24	100	12	9.7	7.3	7	6.5
1875	2	1	5.5	5	120	5	60	900	5	60	5	60	600	600	900	1500	104	17.1	15.81	88	15.1	8.9	4.9	9	4.1
1876	2	1	5.5	5	120	5	60	900	5	60	5	60	600	600	900	1500	106	17.7	15.75	100	9.8	7.6	5.1	8	3.5
1877	2	1	5	5	120	5	60	900	5	90	5	60	750	600	1050	1650	112	18.6	14.83	76	10.6	8.9	8.7	8	3.5
1878	2	1	5.5	5	120	5	60	900	5	60	5	60	600	600	900	1500	112	17.6	14.03	90	10.8	7.3	4.2	6	6.3
1879	2	1	5	5	60	5	120	900	5	120	0	0	600	600	900	1500	104	15.1	13.96	80	11.5	8.3	4.8	7	2
1880	2	1	5	5	120	5	60	900	5	90	5	60	750	600	1050	1650	107	16.6	14.5	72	12.4	8.6	5.1	6	4.3
1881	2	1	5.5	5	60	5	120	900	5	120	0	0	600	600	900	1500	115	19.8	14.97	100	13.3	7.3	10	5	5.3
1882	2	1	5.5	5	120	5	60	900	5	90	5	60	750	600	1050	1650	108	16	13.72	90	13	7.7	4.5	8	5.4
1883	2	1	5	5	120	5	60	900	5	90	5	60	750	600	1050	1650	109	18.8	15.82	99	15	7.9	3.6	4	6.2
1884	2	1	5.5	5	90	5	60	750	5	90	5	60	750	600	900	1500	115	19.1	14.44	83	16.4	7.9	8.2	5	4.5
1885	2	1	5.5	5	90	5	90	900	5	90	5	90	900	900	900	1800	113	18.9	14.8	110	12.5	7.8	4.6	7	6.5
1886	2	1	5	5	120	5	60	900	5	60	5	30	450	450	900	1350	111	17.4	14.12	100	11.6	10.3	8.9	6	5.1
1887	2	1	5	5	60	5	120	900	5	120	0	0	600	600	900	1500	110	18.2	15.04	70	11.2	7.8	8.5	7	6.8
1888	2	1	5	5	60	5	120	900	5	120	0	0	600	600	900	1500	116	20.6	15.31	100	14.2	7.5	12.1	6	4
1889	2	1	5	5	120	5	60	900	5	60	5	30	450	450	900	1350	107	17.3	15.11	74	13.5	7.6	19	9	3.3
1890	2	1	5.5	5	90	5	60	750	5	90	5	60	750	600	900	1500	110	22.7	18.76	94	16	7.1	8.2	5	4.3
1891	2	1	5.5	5	90	5	90	900	5	90	5	90	900	900	900	1800	116	19.5	14.49	90	17.8	7.7	7.1	8	4.5
1892	2	1	5.5	5	120	5	60	900	5	90	5	60	750	600	1050	1650	112	17.4	13.87	132	13.6	7.9	4.2	8	5.2
1893	2	1	5	5	120	5	60	900	5	90	5	60	750	600	1050	1650	116	24.9	18.5	71	16	8.9	4.8	6	4.3
1894	2	1	5.5	5	120	5	60	900	5	60	5	30	450	450	900	1350	112	17.9	14.27	95	17.5	7.9	10.7	7	4.4
1895	2	1	6	5	90	5	90	900	5	90	5	90	900	900	900	1800	123	23.6	15.6	112	12.5	7.3	3.5	6	6
1896	2	1	6	5	90	5	90	900	5	90	5	90	900	900	900	1800	115	16.7	12.63	100	10.5	7.3	6.5	6	8.2
1897	2	1	6	5	90	5	90	900	5	90	5	90	900	900	900	1800	115	17.6	13.31	110	3.5	6.6	3.4	5	5.8
1898	2	1	6.5	5	90	5	90	900	5	90	5	90	900	900	900	1800	118	18.1	13	90	14.3	7.8	5.6	5	8.7
1899	2	1	6	5	90	5	90	900	5	90	5	90	900	900	900	1800	116	17.3	12.86	108	6.5	6.7	4	6	8.5
1900	2	1	6	5	90	5	90	900	5	90	5	90	900	900	900	1800	115	20	15.12	110	12.2	7.3	5.1	5	5.5
1901	2	1	6.5	5	90	5	90	900	5	90	5	90	900	900	900	1800	122	27	18.14	120	15	7.1	3.2	5	8.5
1902	2	1	6	5	120	5	60	900	5	60	5	60	600	600	900	1500	106	15.3	13.62	100	13.5	6.8	7.1	9	5.2
1903	2	1	6	5	90	5	90	900	5	90	5	90	900	900	900	1800	125	20.3	12.99	112	9	7.2	3.7	6	5.5
1904	2	1	6	5	90	5	90	900	5	90	5	90	900	900	900	1800	119	19.4	13.7	110	6.9	7.3	4.1	5	4.7
1905	2	1	6	5	90	5	90	900	5	90	5	90	900	900	900	1800	114	19	14.62	100	12.7	6.8	3.5	5	5.4
1906	2	1	6.5	5	90	5	90	900	5	90	5	90	900	900	900	1800	126	28.3	17.83	108	9.8	7.2	4	5	6.7
1907	2	1	6.5	5	90	5	90	900	5	90	5	90	900	900	900	1800	128	28.1	17.15	110	13.4	7.1	5.4	5	6.2
1908	2	1	6.5	5	90	5	90	900	5	90	5	90	900	900	900	1800	117	22.2	16.22	92	12.6	9	4.6	5	4.5
1909	2	1	6	5	90	5	90	900	5	90	5	90	900	900	900	1800	113	20.6	16.13	105	14.2	6.7	10.1	6	7.5
1911	2	1	6	5	90	5	90	900	5	90	5	90	900	900	900	1800	111	18.8	15.26	100	13.8	6.6	5.2	6	5.5
1912	2	1	6	5	90	5	90	900	5	90	5	90	900	900	900	1800	122	23.8	15.99	102	15	6.8	9.9	6	6.7
1914	2	1	6.5	5	120	5	60	900	5	60	5	30	450	450	900	1350	108	19.6	16.8	115	18	6.7	12	7	4.6
1918	2	1	6	5	90	5	90	900	5	90	5	90	900	900	900	1800	117	19.7	14.39	105	8.2	8.5	6.2	7	6.5
1920	2	1	6	5	120	5	60	900	5	90	5	60	750	600	1050	1650	113	18	14.1	85	16	8	12	8	5.3
1921	2	1	6.5	5	90	5	90	900	5	90	5	90	900	900	900	1800	117	21	15.34	110	10.8	7.6	4.2	6	4.3
1922	2	1	6.5	5	120	5	60	900	5	60	5	60	600	600	900	1500	109	17.5	14.73	97	17.2	7.9	5.3	8	2.7
1923	2	2	3	5	90	5	90	900	5	90	5	90	900	900	900	1800	101	14.3	14.02	93	12.3	8	10	6	3.5
1925	2	2	3.5	5	90	5	90	900	5	90	5	90	900	900	900	1800	105	16.9	15.33	82	10.5	8.2	33	10	4.3
1927	2	2	3	5	55	5	120	875	5	270	5	20	1450	700	1625	2325	100	15.1	15.1	70	15	8	20	12	3.4
1928	2	2	3.5	5	90	5	90	900	5	90	5	90	900	900	900	1800	93	12	13.87	80	12.7	8	5.1	7	3
1932	2	2	3	5	55	5	120	875	5	270	5	20	1450	700	1625	2325	102	15	14.42	55	6.3	8.8	24	14	4
1934	2	2	3	5	55	5	120	875	5	270	5	20	1450	700	1625	2325	93	12.1	13.99	40	10	9.3	9	10	3
1935	2	2	3.5	5	60	5	120	900	5	270	5	20	1450	700	1650	2350	105	17.1	15.51	70	8.5	8.3	20.2	9	3.7
1937	2	2	3.5	5	90	5	90	900	5	90	5	90	900	900	900	1800	98	13.6	14.16	83	14.3	9.8	5.1	16	3
1938	2	2	3	5	60	5	120	900	5	270	5	20	1450	700	1650	2350	94	12.9	14.6	30	15.6	9.4	25	11	2.7
1939	2	2	3.5	5	90	5	90	900	5	90	5	90	900	900	900	1800	102	15.9	15.28	100	16	6.8	7.7	6	5
1940	2	2	3	5	60	5	120	900	5	270	5	20	1450	700	1650	2350	107	17.3	15.11	60	16	9.3	18	5	4
1942	2	2	3	5	60	5	120	900	5	270	5	20	1450	700	1650	2350	96	15.1	16.38	33	9.5	8.8	35.1	12	2.5
1943	2	2	3.5	5	60	5	120	900	5	270	5	20	1450	700	1650	2350	98	14.3	14.89	36	8.7	10.2	6.1	6	2.5
1944	2	2	3.5	5	90	5	90	900	5	90	5	90	900	900	900	1800	103	18.5	17.44	82	15.5	8.9	3.6	9	3.5
1945	2	2	3.5	5	55	5	120	875	5	270	5	20	1450	700	1625	2325	101	14.9	14.61	50	15.3	9.9	7.5	8	3
1946	2	2	3.5	5	55	5	120	875	5	270	5	20	1450	700	1625	2325	102	15.8	15.19	60	12.4	9	9	11	2.7
1947	2	2	3.5	5	55	5	120	875	5	270	5	20	1450	700	1625	2325	100	13.6	13.6	66	10	7.9	6.5	16	2
1956	2	2	3	5	90	5	90	900	5	90	5	90	900	900	900	1800	98	15	15.62	53	12.8	8	13	7	3.5
1957	2	2	3	5	60	5	120	900	5	270	5	20	1450	700	1650	2350	99	14.7	15	32	10.2	9	17	10	3
1958	2	2	3.5	5	90	5	90	900	5	90	5	90	900	900	900	1800	99	14.3	14.59	70	15.1	8.9	15	7	3.5
1961	2	2	4	5	90	5	90	900	5	90	5	90	900	900	900	1800	105	15.6	14.15	63	10	7.7	31	10	3
1962	2	2	4	5	90	5	90	900	5	90	5	90	900	900	900	1800	101	14.1	13.82	80	10.6	8.1	35	6	4.2
1963	2	2	4.5	5	90	5	90	900	5	90	5	90	900	900	900	1800	112	19.7	15.7	81	21.8	7.2	10.1	7	3.5
1964	2	2	4.5	5	50	5	120	850	5	280	5	20	1500	700	1650	2350	108	19.7	16.89	60	13	8.4	12.7	8	3.5
1965	2	2	4	5	90	5	90	900	5	90	5	90	900	900	900	1800	109	17.2	14.48	92	13	9.5	11	8	3
1966	2	2	4.5	5	90	5	90	900	5	90	5	90	900	900	900	1800	106	16.5	14.68	100	14.1	7.2	5.8	5	5
1967	2	2	4	5	90	5	90	900	5	90	5	90	900	900	900	1800	99	12.5	12.75	73	18	7.9	11	8	2.5
1968	2	2	4.5	5	50	5	120	850	5	280	5	20	1500	700	1650	2350	103	15.3	14.42	95	15	7.9	13	6	4.3
1969	2	2	4	5	90	5	90	900	5	90	5	90	900	900	900	1800	97	13.7	14.56	73	15.1	9	17	6	2.7
1970	2	2	4.5	5	90	5	90	900	5	90	5	90	900	900	900	1800	110	19.6	16.2	60	15.3	7.2	4.1	8	4.7
1971	2	2	4	5	90	5	90	900	5	90	5	90	900	900	900	1800	103	14.2	13.38	70	10.9	7.7	10	7	4.5
1973	2	2	4.5	5	90	5	90	900	5	90	5	90	900	900	900	1800	112	21	16.74	92	13	8.3	9.5	5	3
1975	2	2	4	5	55	5	120	875	5	275	5	120	1975	1200	1650	2850	104	15.2	14.05	61	10.4	7.6	11.5	6	3.5
1976	2	2	4.5	5	50	5	120	850	5	280	5	20	1500	700	1650	2350	106	14.7	13.08	83	15	7.2	9.9	6	3
1977	2	2	4	5	90	5	90	900	5	90	5	90	900	900	900	1800	103	14.6	13.76	90	14	8.1	3.5	8	3.5
1978	2	2	4.5	5	90	5	90	900	5	90	5	90	900	900	900	1800	113	19.3	15.11	90	5.5	7.2	4.1	5	3
1980	2	2	4	5	90	5	90	900	5	90	5	90	900	900	900	1800	105	17.4	15.78	80	12.6	8.3	11	10	2.5
1981	2	2	4.5	5	90	5	90	900	5	90	5	90	900	900	900	1800	107	17.8	15.55	71	15.7	8.1	7.6	7	4
1982	2	2	4	5	55	5	120	875	5	275	5	120	1975	1200	1650	2850	107	18	15.72	80	14.2	8	9	6	3.5
1983	2	2	4.5	5	50	5	120	850	5	280	5	20	1500	700	1650	2350	110	16	13.22	84	4	9.1	7	6	4
1984	2	2	4	5	55	5	120	875	5	275	5	120	1975	1200	1650	2850	108	22.4	19.2	77	8.5	8.2	6	7	5.1
1985	2	2	4.5	5	50	5	120	850	5	280	5	20	1500	700	1650	2350	105	16.5	14.97	120	11	8.3	5	5	5.5
1986	2	2	4	5	90	5	90	900	5	90	5	90	900	900	900	1800	104	14.8	13.68	50	13.4	9.5	28	7	3.5
1987	2	2	4.5	5	90	5	90	900	5	90	5	90	900	900	900	1800	102	16.2	15.57	90	11.7	8.1	11.3	9	3
1988	2	2	4.5	5	90	5	90	900	5	90	5	90	900	900	900	1800	113	18	14.1	62	12.9	8.4	9.1	7	4.5
1989	2	2	4	5	90	5	90	900	5	90	5	90	900	900	900	1800	111	21	17.04	60	18	7.8	9	13	3.2
1990	2	2	4	5	55	5	120	875	5	275	5	120	1975	1200	1650	2850	103	17.7	16.68	80	10	6.9	9.1	6	2.7
1991	2	2	4.5	5	90	5	90	900	5	90	5	90	900	900	900	1800	100	14.4	14.4	80	12	7.2	7.9	7	3
1992	2	2	4.5	5	90	5	90	900	5	90	5	90	900	900	900	1800	108	19.4	16.63	110	10	9.1	11.1	7	4.5
1994	2	2	4	5	55	5	120	875	5	275	5	120	1975	1200	1650	2850	105	18.3	16.6	80	9.8	7.7	15.7	8	4.6
1997	2	2	4.5	5	90	5	90	900	5	90	5	90	900	900	900	1800	108	14.7	12.6	90	11.2	7.9	8.1	6	3.5
1998	2	2	4	5	55	5	120	875	5	275	5	120	1975	1200	1650	2850	102	15.2	14.61	80	12	8	10.3	5	3
1999	2	2	4.5	5	90	5	90	900	5	90	5	90	900	900	900	1800	110	19.4	16.03	71	8	7.7	10	8	4.5
2000	2	2	4	5	90	5	90	900	5	90	5	90	900	900	900	1800	104	15.2	14.05	70	11.8	9.7	9.1	12	3.5
2001	2	2	4.5	5	90	5	90	900	5	90	5	90	900	900	900	1800	101	15.4	15.1	81	16	9.5	14.1	6	3.5
2002	2	2	4	5	90	5	90	900	5	90	5	90	900	900	900	1800	108	16.9	14.49	80	11	8.8	11	7	3
2003	2	2	4.5	5	90	5	90	900	5	90	5	90	900	900	900	1800	111	18.7	15.18	100	11.5	7.2	9.8	8	5.5
2004	2	2	4.5	5	90	5	90	900	5	90	5	90	900	900	900	1800	116	23.3	17.32	70	15.5	6.7	15	6	5
2005	2	2	4.5	5	90	5	90	900	5	90	5	90	900	900	900	1800	106	15.7	13.97	71	6	7.8	8.5	6	3.5
2006	2	2	4.5	5	90	5	90	900	5	90	5	90	900	900	900	1800	113	19.6	15.35	98	16	8	9	7	5
2008	2	2	5.5	3	90	5	90	720	5	90	5	90	900	900	720	1620	111	16.4	13.31	110	10.5	8	3.1	6	6
2009	2	2	5	5	90	5	90	900	5	90	5	90	900	900	900	1800	110	17.8	14.71	80	14.2	9	9.6	7	5.1
2010	2	2	5	3	90	5	90	720	5	90	5	90	900	900	720	1620	111	18.4	14.93	90	16.3	6.7	3.1	7	7.5
2011	2	2	5	3	90	5	90	720	5	90	5	90	900	900	720	1620	114	17.4	13.39	120	3.6	6.9	4.2	10	4
2012	2	2	5	5	90	5	90	900	5	90	5	90	900	900	900	1800	111	19.3	15.66	95	10.3	7.5	5.3	8	4.5
2013	2	2	5	5	90	5	90	900	5	90	5	90	900	900	900	1800	104	14.2	13.13	83	13.6	6.9	5.1	7	4.5
2015	2	2	5	5	50	5	120	850	5	280	5	20	1500	700	1650	2350	108	18.3	15.69	103	14	7.8	10	6	5
2016	2	2	5	3	90	5	90	720	5	90	5	90	900	900	720	1620	104	17.5	16.18	80	10.5	7.9	3.2	5	7
2017	2	2	5.5	3	90	5	90	720	5	90	5	90	900	900	720	1620	116	21.8	16.2	80	12.1	6	4.7	5	5.5
2018	2	2	5	5	50	5	120	850	5	280	5	20	1500	700	1650	2350	108	16.3	13.97	97	18	8.5	8.5	9	3.5
2019	2	2	5	3	90	5	90	720	5	90	5	90	900	900	720	1620	121	20.2	13.8	100	10.4	7.1	9	6	5.5
2021	2	2	5	5	90	5	90	900	5	90	5	90	900	900	900	1800	112	20.2	16.1	80	13	8.1	12	6	4.5
2023	2	2	5	5	90	5	90	900	5	90	5	90	900	900	900	1800	119	18	12.71	50	9.6	7.8	5.7	6	4.5
2025	2	2	5	5	90	5	90	900	5	90	5	90	900	900	900	1800	114	18.5	14.24	92	7.5	7.3	12.1	6	8
2026	2	2	5	5	90	5	90	900	5	90	5	90	900	900	900	1800	120	24.4	16.94	90	17.2	7.3	15.7	8	4.5
2027	2	2	5	5	90	5	90	900	5	90	5	90	900	900	900	1800	123	25.1	16.59	66	9.1	7.2	4.5	8	3.5
2028	2	2	5	5	90	5	90	900	5	90	5	90	900	900	900	1800	108	19.7	16.89	76	19.2	7.2	3.1	6	4.5
2029	2	2	5	5	90	5	90	900	5	90	5	90	900	900	900	1800	110	16.9	13.97	110	10	7.1	17.1	7	4.5
2058	2	1	3.5	5	60	5	120	900	5	120	0	0	600	600	900	1500	93	11.7	13.53	60	11.6	9.2	17	10	2.4
2064	2	1	4	5	60	5	120	900	5	120	0	0	600	600	900	1500	99	13.1	13.37	68	14.8	8.9	13.1	10	2
2065	2	1	4	5	120	5	120	1200	5	60	5	60	600	900	900	1800	102	13.8	13.26	70	11.7	9.2	14.1	10	2.4
2066	2	1	5	5	60	5	120	900	5	120	0	0	600	600	900	1500	111	15.3	12.42	70	6.6	8.3	29	9	4
2067	2	1	6.5	5	90	5	90	900	5	90	5	90	900	900	900	1800	116	18.5	13.75	80	9	8.7	5.7	6	4.5
2068	2	1	6	5	120	5	60	900	5	90	5	60	750	600	1050	1650	109	17.3	14.56	94	1.6	8.5	5	9	4.1
2069	2	1	6	5	120	5	60	900	5	120	0	0	600	300	1200	1500	115	24.2	18.3	80	16.7	9.3	4.1	6	4.1
2070	2	1	6	5	120	5	60	900	5	90	5	60	750	600	1050	1650	112	22.7	18.1	89	8.5	8.6	3.8	6	5.7
2071	2	1	6	5	90	5	90	900	5	90	5	90	900	900	900	1800	120	28.2	19.58	78	9.8	8.1	12.6	8	6
2073	2	2	4.5	5	55	5	120	875	5	270	5	20	1450	700	1625	2325	105	20.4	18.5	70	11.7	7.8	21	8	3.3
2095	1	1	3	3	120	2	120	600	2	50	3	25	175	315	460	775	98	14.7	15.31	41	16.2	11.1	6.1	7	2
2096	1	1	3.5	3	120	2	120	600	2	50	3	25	175	315	460	775	101	14.1	13.82	68	10	7.9	7.3	5	6.5
2097	1	1	3.5	5	120	5	80	1000	5	200	5	80	1400	800	1600	2400	102	18	17.3	92	8.4	7.4	23.7	6	3.5
2098	1	1	4.5	5	120	5	120	1200	3	40	5	90	570	1050	720	1770	114	21.4	16.47	87	18.8	8.5	5.9	5	8
2099	1	1	4	5	120	5	120	1200	3	40	5	90	570	1050	720	1770	102	16.1	15.47	69	11.5	7.3	4.9	6	5
2100	1	1	5.5	5	30	5	130	800	5	60	5	30	450	800	450	1250	111	17	13.8	79	15.5	7.4	5.7	7	5.3
2101	1	1	5	5	30	5	130	800	5	60	5	30	450	800	450	1250	112	19.9	15.86	98	18	6.7	6.9	6	6
2102	1	1	5.5	5	60	5	130	950	5	30	5	60	450	950	450	1400	112	19	15.15	108	16.6	6	5	6	4
2103	1	1	5	5	60	5	130	950	5	60	1	25	325	675	600	1275	103	15.2	14.33	120	11.7	6.7	999.9	5	4.5
2104	1	1	5	3	120	2	120	600	2	60	2	60	240	360	480	840	112	20.8	16.58	116	7	6.7	5.3	6	6
2105	1	1	6	5	120	5	120	1200	5	180	5	30	1050	750	1500	2250	114	20	15.39	117	13	5.8	3	4	8
2106	1	1	6.5	5	180	5	120	1500	5	180	5	30	1050	750	1800	2550	120	19.2	13.33	110	4	6	4	5	5
2107	1	1	6	5	180	5	120	1500	5	180	5	30	1050	750	1800	2550	124	23	14.96	141	8.9	6.4	3.9	5	10.5
2108	1	2	3.5	5	240	5	120	1800	5	160	5	20	900	700	2000	2700	97	14.1	14.99	30	14.6	8.4	25	10	2.4
2109	1	2	3	3	120	2	120	600	2	50	3	25	175	315	460	775	94	14	15.84	31	15	9.1	5.3	10	3
2110	1	2	3.5	5	270	5	120	1950	5	60	5	0	300	600	1650	2250	102	16.5	15.86	96	12.1	7.8	999.9	6	6.8
2111	1	2	3.5	5	120	5	120	1200	3	45	5	90	585	1050	735	1785	103	15.3	14.42	74	9	8.5	5.6	8	3.5
2112	1	2	3	3	120	2	120	600	2	50	3	25	175	315	460	775	91	13.2	15.94	25	13.7	12.1	7	11	3
2113	1	2	3.5	5	120	5	80	1000	5	120	5	80	1000	800	1200	2000	105	19.5	17.69	85	11	8	6.4	5	3.3
2114	1	2	3.5	5	270	5	120	1950	5	60	5	0	300	600	1650	2250	99	14.5	14.79	87	10.1	8.3	999.9	9	4.5
2115	1	2	3	3	120	2	120	600	2	50	3	25	175	315	460	775	92	12.4	14.65	35	7	11.2	6.7	10	2
2116	1	2	3	3	120	2	120	600	2	50	3	25	175	315	460	775	99	14.4	14.69	83	15	8.7	5.6	6	6
2117	1	2	3.5	5	270	5	120	1950	5	270	5	0	1350	600	2700	3300	108	17.1	14.66	93	3.1	7.1	999.9	6	6.5
2118	1	2	3.5	3	120	2	120	600	2	50	3	25	175	315	460	775	106	16.2	14.42	76	7.5	6.1	5.7	8	4
2119	1	2	3	3	120	2	120	600	2	50	3	25	175	315	460	775	106	15.2	13.53	70	16.5	7.9	5.4	10	4
2120	1	2	3.5	5	120	5	120	1200	3	40	5	90	570	1050	720	1770	106	18.6	16.55	71	15.8	8.6	6.7	6	4.5
2121	1	2	3.5	3	120	2	120	600	2	50	3	25	175	315	460	775	102	16	15.38	46	16.6	10.1	4.9	9	3.5
2122	1	2	3	3	120	2	120	600	2	50	3	25	175	315	460	775	92	13.8	16.3	44	13	7.4	4.6	7	2.5
2123	1	2	3.5	5	120	5	120	1200	5	90	5	120	1050	1200	1050	2250	101	15	14.7	72	13	7.5	6.1	7	4
2124	1	2	3	3	120	2	120	600	2	50	3	25	175	315	460	775	101	16.9	16.57	25	13	7.8	7.2	7	5
2125	1	2	3.5	3	120	2	120	600	2	50	3	25	175	315	460	775	107	999.9	999	63	19.8	7.6	7.6	10	3
2126	1	2	3	3	120	2	120	600	2	50	3	25	175	315	460	775	96	14.9	16.17	84	11.6	7.8	13	12	4
2127	1	2	3	3	120	2	120	600	2	50	3	25	175	315	460	775	104	15.9	14.7	59	15	11.2	7.7	7	3.5
2128	1	2	3.5	3	120	2	120	600	2	50	3	25	175	315	460	775	105	16.4	14.88	34	18	9.2	5.1	10	3
2129	1	2	3.5	3	120	2	120	600	2	50	3	25	175	315	460	775	103	18.9	17.82	36	11.5	8.9	9.6	9	4.5
2130	1	2	3	3	120	2	120	600	2	50	3	25	175	315	460	775	97	14.8	15.73	73	16	7.6	12	7	3
2131	1	2	3.5	5	240	5	120	1800	5	240	5	120	1800	1200	2400	3600	107	17.6	15.37	100	12.7	6.9	6	6	999.9
2132	1	2	3	3	120	2	120	600	2	50	3	25	175	315	460	775	98	14.6	15.2	28	13.5	9.2	8.7	8	5
2133	1	2	3.5	5	120	5	80	1000	5	120	5	80	1000	800	1200	2000	107	17.9	15.63	94	10.1	7.3	12.3	9	4.2
2134	1	2	3	3	120	2	120	600	2	50	3	25	175	315	460	775	99	14.6	14.9	38	13	12.3	9	9	2.5
2135	1	2	3.5	5	100	5	120	1100	5	200	5	80	1400	1000	1500	2500	107	18.4	16.07	103	6.6	6.7	9.3	5	5.9
2136	1	2	3.5	3	120	2	120	600	2	50	3	25	175	315	460	775	98	15.5	16.14	32	6	9	4.1	7	4
2137	1	2	3.5	5	120	5	120	1200	5	90	5	120	1050	1200	1050	2250	103	17.9	16.87	33	19	7.3	7	7	4
2138	1	2	3.5	5	270	5	120	1950	5	270	5	0	1350	600	2700	3300	103	17.5	16.5	99	10.5	8.5	38	5	7
2139	1	2	3.5	3	60	3	60	360	5	60	0	0	300	180	480	660	107	19.7	17.21	30	12	8.8	8	6	2.8
2140	1	2	3.5	3	120	2	120	600	2	50	3	25	175	315	460	775	108	999.9	999	47	18	8.7	7.4	9	3
2141	1	2	3.5	5	120	5	80	1000	5	200	5	80	1400	800	1600	2400	101	15.5	15.19	83	15.1	7.6	14.3	6	4.7
2142	1	2	3.5	5	60	5	130	950	5	60	1	25	325	675	600	1275	107	15.8	13.8	104	8.1	6.2	999.9	5	6.8
2143	1	2	3.5	5	270	5	120	1950	5	60	5	0	300	600	1650	2250	106	16.7	14.86	100	8.1	8.2	49	6	6
2144	1	2	3.5	5	270	5	120	1950	5	60	5	0	300	600	1650	2250	99	15.8	16.12	89	11.4	7.5	999.9	5	3
2145	1	2	3.5	5	270	5	120	1950	5	270	5	0	1350	600	2700	3300	103	16.2	15.27	72	16.6	7.4	999.9	8	3.5
2146	1	2	3.5	5	100	5	120	1100	5	200	5	80	1400	1000	1500	2500	97	15.5	16.47	87	8.2	8.1	13.7	6	3.4
2147	1	2	3.5	5	100	5	120	1100	5	200	5	80	1400	1000	1500	2500	99	16.5	16.84	87	13.5	8.8	16	9	4.1
2148	1	2	3.5	5	100	5	120	1100	5	200	5	80	1400	1000	1500	2500	97	14.7	15.62	85	10.1	7.6	8.7	6	5.2
2149	1	2	3.5	5	120	5	120	1200	3	40	5	90	570	1050	720	1770	108	15.9	13.63	77	15	8.4	6	7	4
2150	1	2	3	3	120	2	120	600	2	50	3	25	175	315	460	775	100	15.2	15.2	64	14	6.8	6	7	3
2151	1	2	3.5	3	120	2	120	600	2	50	3	25	175	315	460	775	101	16.2	15.88	73	11	9.9	8	12	3
2152	1	2	3.5	5	270	5	120	1950	5	270	5	0	1350	600	2700	3300	102	15.1	14.51	91	5.2	8.3	999.9	8	5
2153	1	2	3.5	3	120	2	120	600	2	50	3	25	175	315	460	775	103	15.5	14.61	25	4	10.1	7.2	10	2
2154	1	2	3.5	5	270	5	120	1950	5	60	5	0	300	600	1650	2250	108	19.9	17.06	65	11.2	7.6	999.9	10	3.8
2155	1	2	3.5	3	120	2	120	600	2	50	3	25	175	315	460	775	100	16.7	16.7	38	10	9.2	6.8	6	4.5
2156	1	2	3	3	120	2	120	600	2	50	3	25	175	315	460	775	99	17.4	17.75	39	14.5	12.7	7.6	11	3.5
2157	1	2	3.5	5	270	5	120	1950	5	270	5	0	1350	600	2700	3300	114	19.7	15.16	105	12.6	8.9	999.9	6	3.5
2158	1	2	3.5	5	270	5	120	1950	5	270	5	0	1350	600	2700	3300	106	17.8	15.84	110	15.1	7.1	44	6	5.5
2159	1	2	3.5	5	270	5	120	1950	5	270	5	0	1350	600	2700	3300	108	18.9	16.2	88	7.8	7.4	53	6	4.2
2160	1	2	3.5	5	120	5	80	1000	5	200	5	80	1400	800	1600	2400	108	19.5	16.72	75	10.8	8.4	14.4	8	2
2161	1	2	3	3	120	2	120	600	2	50	3	25	175	315	460	775	95	14.2	15.73	71	5.6	8.7	6.8	5	4
2162	1	2	3	3	120	2	120	600	2	50	3	25	175	315	460	775	96	13.5	14.65	32	3.5	10.2	4.5	9	2.5
2163	1	2	3	5	270	5	120	1950	5	60	5	0	300	600	1650	2250	98	15.5	16.14	95	6.2	7.9	8	8	3.5
2164	1	2	3.5	3	120	2	120	600	2	50	3	25	175	315	460	775	104	16.1	14.89	75	9	8.1	6	7	3.5
2165	1	2	3.5	5	270	5	120	1950	5	270	5	0	1350	600	2700	3300	103	16.1	15.18	89	-1.9	7.5	999.9	5	4
2166	1	2	3.5	5	270	5	120	1950	5	270	5	0	1350	600	2700	3300	106	17.1	15.22	94	16.2	6.6	999.9	7	6.5
2167	1	2	3	5	270	5	120	1950	5	270	5	0	1350	600	2700	3300	104	15.7	14.52	102	-0.5	8.2	999.9	5	2
2168	1	2	3.5	3	120	2	120	600	2	50	3	25	175	315	460	775	99	15	15.3	41	16	12.3	7.9	8	5
2169	1	2	3.5	5	270	5	120	1950	5	60	5	0	300	600	1650	2250	103	16.6	15.65	110	5.6	8.2	999.9	9	3.5
2170	1	2	4.5	5	120	5	120	1200	3	40	5	90	570	1050	720	1770	109	18.7	15.74	92	14.1	7.4	8	8	3
2171	1	2	4	5	120	5	120	1200	3	40	5	90	570	1050	720	1770	113	19.8	15.51	79	11.5	7.4	5.6	6	3
2172	1	2	4.5	3	120	2	120	600	2	60	2	60	240	360	480	840	105	16.6	15.06	82	10.6	7.4	9	6	4.5
2173	1	2	4	5	270	5	120	1950	5	60	5	0	300	600	1650	2250	108	16.5	14.15	86	2.4	7.6	999.9	5	5
2174	1	2	4	5	120	5	120	1200	3	40	5	90	570	1050	720	1770	97	14.9	15.84	73	10	7.6	4.7	6	5
2175	1	2	4	5	120	5	120	1200	5	90	5	120	1050	1200	1050	2250	105	17.1	15.51	90	11.5	6.5	4.7	5	4
2176	1	2	4.5	5	120	5	120	1200	5	90	5	120	1050	1200	1050	2250	111	19.3	15.66	68	2	6.3	5.4	6	5
2177	1	2	4	5	120	5	120	1200	5	90	5	120	1050	1200	1050	2250	107	17.5	15.29	74	7.5	7	3.6	6	7
2178	1	2	4.5	5	120	5	120	1200	5	90	5	120	1050	1200	1050	2250	112	21.1	16.82	92	12	7.2	5.9	5	4
2179	1	2	4	5	120	5	120	1200	3	40	5	90	570	1050	720	1770	104	19.6	18.12	65	8.2	9.7	7.4	7	3
2180	1	2	4	5	270	5	120	1950	5	60	5	0	300	600	1650	2250	109	19.2	16.16	98	8.2	7.6	999.9	6	6
2181	1	2	4	5	120	5	120	1200	5	90	5	120	1050	1200	1050	2250	107	18.5	16.16	30	6.5	6.9	3.7	8	4
2182	1	2	4.5	5	60	5	130	950	5	60	1	25	325	675	600	1275	114	22.1	17.01	92	12.1	7.2	999.9	5	6.5
2183	1	2	4.5	5	120	5	120	1200	5	90	5	120	1050	1200	1050	2250	103	14.4	13.57	74	9	7.1	5.3	5	4
2184	1	2	4	5	120	5	120	1200	5	90	5	120	1050	1200	1050	2250	105	16.3	14.78	72	7.5	6.5	8.1	6	7
2185	1	2	4	3	120	2	120	600	2	50	3	25	175	315	460	775	101	14.8	14.51	38	15	8.3	6.9	6	5
2186	1	2	4.5	5	60	5	130	950	5	60	1	25	325	675	600	1275	116	21	15.61	133	8.1	6.2	35	5	9.5
2187	1	2	4	5	120	5	120	1200	5	90	5	120	1050	1200	1050	2250	103	20.8	19.61	75	5	6.4	5	5	2
2188	1	2	4	5	120	5	120	1200	3	40	5	90	570	1050	720	1770	113	23.8	18.64	77	10	6.4	2.7	5	6
2189	1	2	4.5	5	270	5	120	1950	5	60	5	0	300	600	1650	2250	104	16.1	14.89	114	18.6	7.2	38	4	7.5
2190	1	2	4	5	120	5	120	1200	3	40	5	90	570	1050	720	1770	104	16.5	15.26	79	15.5	6.7	3.4	6	4
2191	1	2	4.5	5	60	5	130	950	5	60	1	25	325	675	600	1275	112	19	15.15	106	11.9	6.4	35	4	7
2192	1	2	4	5	120	5	120	1200	3	40	5	90	570	1050	720	1770	97	13.1	13.92	81	19.3	7.3	4.9	5	3.5
2193	1	2	4.5	5	120	5	120	1200	5	90	5	120	1050	1200	1050	2250	109	19.8	16.67	93	15.5	7.1	5.7	5	4
2194	1	2	4.5	5	120	5	120	1200	5	90	5	120	1050	1200	1050	2250	117	19.4	14.17	118	17	6.3	5.1	6	5
2195	1	2	4.5	5	120	5	120	1200	5	90	5	120	1050	1200	1050	2250	107	16.9	14.76	95	8	6.8	4.5	5	5.5
2196	1	2	5	5	60	5	130	950	5	60	1	25	325	675	600	1275	114	20.1	15.47	106	9.1	6.6	999.9	7	5
2197	1	2	4.5	5	120	5	120	1200	3	40	5	90	570	1050	720	1770	112	20.2	16.1	79	14.2	7.1	3.3	6	5.5
2198	1	2	4.5	5	60	5	130	950	5	60	1	25	325	675	600	1275	109	19.8	16.67	110	13.8	7.7	999.9	6	7
2199	1	2	4	5	120	5	120	1200	3	40	5	90	570	1050	720	1770	105	18.4	16.69	91	11.2	8	3.9	7	5
2200	1	2	4	5	100	5	120	1100	5	200	5	80	1400	1000	1500	2500	106	19.4	17.27	75	13.5	9.5	14.8	9	3.3
2201	1	2	4	5	270	5	120	1950	5	60	5	0	300	600	1650	2250	104	15.7	14.52	101	12	6.5	999.9	6	7.2
2202	1	2	4	5	120	5	120	1200	5	90	5	120	1050	1200	1050	2250	91	20.8	25.12	70	5.4	6.6	6.7	10	4.5
2203	1	2	4.5	5	60	5	130	950	5	60	1	25	325	675	600	1275	110	19.7	16.28	103	8.9	6.6	999.9	6	6
2204	1	2	4.5	5	60	5	130	950	5	60	1	25	325	675	600	1275	110	18.3	15.12	92	9.2	7.7	999.9	6	3
2205	1	2	4	5	270	5	120	1950	5	270	5	0	1350	600	2700	3300	110	18.2	15.04	97	13.2	6.1	999.9	6	4.4
2206	1	2	4.5	5	270	5	120	1950	5	270	5	0	1350	600	2700	3300	104	15.7	14.52	90	13	6.5	33	6	7
2207	1	2	4.5	5	270	5	120	1950	5	270	5	0	1350	600	2700	3300	106	18.2	16.2	91	11.4	7.3	999.9	6	5
2208	1	2	4.5	5	60	5	130	950	5	60	1	25	325	675	600	1275	119	20	14.12	105	3.5	6.9	999.9	5	4.5
2209	1	2	4	5	120	5	120	1200	3	40	5	90	570	1050	720	1770	107	17.3	15.11	67	9	8.5	5.7	6	4
2210	1	2	4.5	5	60	5	130	950	5	60	1	25	325	675	600	1275	111	19	15.42	108	6.7	6.9	38	4	5
2211	1	2	4	5	120	5	120	1200	3	40	5	90	570	1050	720	1770	101	14.8	14.51	90	13	6.9	7.7	6	3.5
2212	1	2	4	5	270	5	120	1950	5	270	5	0	1350	600	2700	3300	100	14.5	14.5	78	13.5	9.9	999.9	7	4
2213	1	2	4.5	5	120	5	120	1200	5	90	5	120	1050	1200	1050	2250	105	18.2	16.51	85	11	6.8	5.5	6	6
2214	1	2	4.5	5	60	5	130	950	5	60	1	25	325	675	600	1275	112	18.6	14.83	117	13.2	6.3	999.9	5	5
2215	1	2	4.5	5	60	5	130	950	5	60	1	25	325	675	600	1275	120	26.2	18.19	112	4.4	6.4	28	5	6
2216	1	2	4	5	270	5	120	1950	5	270	5	0	1350	600	2700	3300	107	17	14.85	84	3.9	7.9	999.9	6	4.5
2217	1	2	4	5	270	5	120	1950	5	270	5	0	1350	600	2700	3300	106	17.6	15.66	91	6.4	7.8	999.9	6	4
2218	1	2	4	5	270	5	120	1950	5	60	5	0	300	600	1650	2250	111	19.8	16.07	90	6.3	8.2	999.9	7	6
2219	1	2	4	5	270	5	120	1950	5	270	5	0	1350	600	2700	3300	110	17.5	14.46	115	9.9	6.9	999.9	6	999.9
2220	1	2	4	5	270	5	120	1950	5	60	5	0	300	600	1650	2250	103	18.1	17.06	98	8.7	7.5	999.9	5	4.6
2221	1	2	4.5	3	120	2	120	600	2	60	2	60	240	360	480	840	112	18.1	14.43	88	16.5	6.9	5.9	7	7
2222	1	2	4	5	60	5	130	950	5	60	1	25	325	675	600	1275	118	18.7	13.43	110	0.1	6.5	42	5	999.9
2223	1	2	4.5	5	60	5	130	950	5	60	1	25	325	675	600	1275	109	14.9	12.54	102	5.7	6.7	999.9	6	8.5
2224	1	2	4.5	5	270	5	120	1950	5	60	5	0	300	600	1650	2250	104	15	13.87	115	15.2	6.8	999.9	7	5.5
2225	1	2	4.5	5	60	5	130	950	5	60	1	25	325	675	600	1275	104	16	14.79	95	3.8	7.1	999.9	4	5.5
2226	1	2	4	5	120	5	120	1200	3	40	5	90	570	1050	720	1770	95	11.9	13.19	72	10	7.7	15.2	7	6
2227	1	2	4.5	5	120	5	120	1200	3	40	5	90	570	1050	720	1770	105	16.8	15.24	92	11	6.3	3.9	8	999.9
2228	1	2	4	5	120	5	120	1200	3	40	5	90	570	1050	720	1770	104	17.2	15.9	70	13	9.2	4.7	7	4
2229	1	2	4	5	270	5	120	1950	5	270	5	0	1350	600	2700	3300	108	15.4	13.2	103	8.1	6.9	999.9	6	4.5
2230	1	2	4	5	120	5	120	1200	5	90	5	120	1050	1200	1050	2250	100	15.8	15.8	82	6	6.4	5.4	5	3.5
2231	1	2	4	5	270	5	120	1950	5	60	5	0	300	600	1650	2250	111	21.5	17.45	84	7.2	8.5	999.9	5	6.2
2232	1	2	4.5	5	120	5	120	1200	5	90	5	120	1050	1200	1050	2250	108	19.3	16.55	78	2	7.2	5.9	6	4
2233	1	2	4.5	3	120	2	120	600	2	60	2	60	240	360	480	840	117	21.6	15.78	82	3.5	6.4	9.7	6	3.5
2234	1	2	4.5	5	270	5	120	1950	5	60	5	0	300	600	1650	2250	107	18.7	16.33	92	14.8	8	999.9	6	4.3
2235	1	2	4.5	5	270	5	120	1950	5	270	5	0	1350	600	2700	3300	110	18.1	14.96	92	6.5	7.4	999.9	6	4.9
2236	1	2	4	5	270	5	120	1950	5	60	5	0	300	600	1650	2250	110	18.9	15.62	91	7.2	7.7	24	9	3.1
2237	1	2	4	5	270	5	120	1950	5	270	5	0	1350	600	2700	3300	99	14.9	15.2	100	11	7.2	999.9	6	5.2
2238	1	2	4	5	270	5	120	1950	5	270	5	0	1350	600	2700	3300	104	15.8	14.61	93	15	8.6	47	7	3
2239	1	2	4	5	60	5	130	950	5	60	1	25	325	675	600	1275	105	17.7	16.05	108	3.1	7.2	999.9	5	8
2240	1	2	4	5	120	5	120	1200	5	90	5	120	1050	1200	1050	2250	106	15.7	13.97	62	5.3	7.7	6.2	7	4
2241	1	2	4.5	5	120	5	120	1200	5	90	5	120	1050	1200	1050	2250	110	17.2	14.21	92	5	5.9	8.5	5	5
2242	1	2	5	5	30	5	130	800	5	60	5	30	450	800	450	1250	118	22.8	16.37	93	5	7.1	5.8	10	5
2243	1	2	5.5	5	30	5	130	800	5	60	5	30	450	800	450	1250	118	26.2	18.82	82	12.5	6.4	6	6	5
2244	1	2	5	5	30	5	130	800	5	60	5	30	450	800	450	1250	112	20	15.94	105	11	6.3	4.1	6	4.5
2245	1	2	5	5	30	5	130	800	5	10	5	30	200	800	200	1000	113	25.9	20.28	87	11.5	6.1	4.5	7	4
2246	1	2	5	5	30	5	130	800	5	60	5	30	450	800	450	1250	117	22	16.07	97	11	7	7.5	7	6
2247	1	2	5	5	60	5	130	950	5	60	1	25	325	675	600	1275	112	24.8	19.77	88	13.3	6.4	999.9	5	6
2248	1	2	5.5	5	30	5	130	800	5	60	5	30	450	800	450	1250	111	18.1	14.69	94	7.5	6.3	5.7	6	8.5
2249	1	2	5	5	30	5	130	800	5	60	5	30	450	800	450	1250	118	24	17.24	89	16.8	6.4	5.9	5	8
2250	1	2	5	5	30	5	130	800	5	60	5	30	450	800	450	1250	117	26.8	19.58	85	12.3	6.2	4.3	8	7
2251	1	2	5	5	60	5	130	950	5	60	1	25	325	675	600	1275	105	16.7	15.15	87	5.1	6.8	999.9	5	6
2252	1	2	5.5	5	60	5	130	950	5	60	1	25	325	675	600	1275	118	25.4	18.24	120	6.2	6.3	999.9	5	6.5
2253	1	2	5.5	3	120	2	120	600	2	60	2	60	240	360	480	840	103	15.3	14.42	101	1	6.8	4.9	6	7
2254	1	2	5	5	60	5	130	950	5	60	1	25	325	675	600	1275	116	20.6	15.31	105	3.6	7.1	32	6	9
2255	1	2	5	3	120	2	120	600	2	60	2	60	240	360	480	840	114	21.5	16.54	77	4	7.2	5.7	5	7
2256	1	2	5	5	60	5	130	950	5	60	1	25	325	675	600	1275	113	21.6	16.92	100	7.8	6.6	999.9	8	5.5
2257	1	2	5	5	30	5	130	800	5	60	5	30	450	800	450	1250	121	999.9	999	70	8.5	6.1	8.5	7	7
2258	1	2	5	5	60	5	130	950	5	60	1	25	325	675	600	1275	117	21.6	15.78	88	10	6.2	999.9	5	8.5
2259	1	2	5.5	3	120	2	120	600	2	60	2	60	240	360	480	840	113	17.5	13.71	87	10	6.1	6.7	6	6.5
2260	1	2	5.5	3	120	2	120	600	2	60	2	60	240	360	480	840	111	19.1	15.5	92	7.5	6.3	6.1	5	11
2261	1	2	5.5	3	120	2	120	600	2	60	2	60	240	360	480	840	117	18.6	13.59	79	4	7.2	5.5	5	6
2262	1	2	5	5	60	5	130	950	5	60	1	25	325	675	600	1275	112	19	15.15	87	11.4	6.3	999.9	5	8
2263	1	2	5	5	60	5	130	950	5	60	1	25	325	675	600	1275	111	17.3	14.04	98	5.9	6.1	999.9	5	7.5
2264	1	2	5	5	60	5	130	950	5	60	1	25	325	675	600	1275	117	19.8	14.46	103	8.8	6.8	999.9	5	6
2265	1	2	5	5	60	5	130	950	5	60	1	25	325	675	600	1275	109	17.3	14.56	102	6.4	6.9	33	6	4.5
2266	1	2	5.5	5	60	5	130	950	5	60	1	25	325	675	600	1275	114	21.7	16.7	112	8.1	6.1	999.9	5	10
2267	1	2	5	5	60	5	130	950	5	60	1	25	325	675	600	1275	118	23.5	16.88	110	0.1	6.6	999.9	7	9
2268	1	2	5	5	60	5	130	950	5	60	1	25	325	675	600	1275	120	999.9	999	100	8.9	7.6	999.9	6	5.5
2269	1	2	5	5	60	5	130	950	5	60	1	25	325	675	600	1275	119	24.9	17.58	101	11.9	8.1	999.9	6	5.3
2270	1	2	5.5	3	120	2	120	600	2	60	2	60	240	360	480	840	112	30.3	24.15	80	-3	6.3	5	4	7
2271	1	2	5	5	60	5	130	950	5	60	1	25	325	675	600	1275	113	17.3	13.55	110	14.1	7.4	999.9	6	7
2272	1	2	5.5	5	120	5	120	1200	5	180	5	30	1050	750	1500	2250	123	24.6	16.26	115	6.4	6.8	5	5	8.5
2273	1	2	5	5	30	5	130	800	5	60	5	30	450	800	450	1250	112	18.8	14.99	94	15	6.4	7.5	5	8
2274	1	2	5.5	3	120	2	120	600	2	60	2	60	240	360	480	840	115	19.5	14.74	108	2.5	6.2	7.2	8	9
2275	1	2	5	5	60	5	130	950	5	60	1	25	325	675	600	1275	112	20	15.94	108	7.8	5.8	999.9	4	6.5
2276	1	2	5	5	60	5	130	950	5	60	1	25	325	675	600	1275	118	21.7	15.58	130	14.5	5.9	29	4	4.8
2277	1	2	5.5	5	60	5	130	950	5	60	1	25	325	675	600	1275	116	21.1	15.68	112	15.1	6.3	6.5	4	8.1
2278	1	2	5	5	30	5	130	800	5	60	5	30	450	800	450	1250	113	20.5	16.05	88	9.6	6.6	3.5	7	5
2279	1	2	5.5	5	60	5	130	950	5	60	1	25	325	675	600	1275	118	18.7	13.43	104	0.4	6.3	999.9	5	9
2280	1	2	5.5	5	30	5	130	800	5	60	5	30	450	800	450	1250	111	16.6	13.47	82	6	6.8	5.2	7	8
2281	1	2	5	5	60	5	130	950	5	60	1	25	325	675	600	1275	108	16.3	13.97	101	15	7	999.9	4	5
2282	1	2	5.5	5	30	5	130	800	5	60	5	30	450	800	450	1250	114	19.4	14.93	91	9	5.8	3.7	4	7
2283	1	2	5.5	5	60	5	130	950	5	60	1	25	325	675	600	1275	115	17.1	12.93	102	3.9	6.3	999.9	5	8
2284	1	2	5	5	60	5	130	950	5	60	1	25	325	675	600	1275	111	21.5	17.45	98	18.6	6.4	30	6	4
2285	1	2	5.5	5	30	5	130	800	5	60	5	30	450	800	450	1250	127	999.9	999	120	12.5	7.3	6.2	5	8
2286	1	2	5.5	5	60	5	130	950	5	60	1	25	325	675	600	1275	111	21.8	17.69	122	7.8	6.3	999.9	5	8
2287	1	2	5	5	30	5	130	800	5	60	5	30	450	800	450	1250	113	24.6	19.27	81	14.5	7.6	5.9	6	5
2288	1	2	5	5	60	5	130	950	5	60	1	25	325	675	600	1275	107	15.2	13.28	85	16.1	6.2	999.9	6	9
2289	1	2	5	5	60	5	130	950	5	60	1	25	325	675	600	1275	118	20.8	14.94	121	7.8	6.6	999.9	5	7.5
2290	1	2	5	5	60	5	130	950	5	60	1	25	325	675	600	1275	112	20.1	16.02	120	6.5	6.7	999.9	5	9
2291	1	2	5.5	3	120	2	120	600	2	60	2	60	240	360	480	840	999	13.6	999	98	8.3	5.2	4.3	6	7
2292	1	2	5	5	30	5	130	800	5	60	5	30	450	800	450	1250	113	17.5	13.71	85	12.5	6.3	5.2	5	7
2293	1	2	5.5	3	120	2	120	600	2	60	2	60	240	360	480	840	118	22	15.8	88	16	6.8	11.2	5	7.5
2294	1	2	5	5	60	5	130	950	5	60	1	25	325	675	600	1275	113	19.4	15.19	113	5.1	6.9	999.9	5	7.5
2295	1	2	6	5	120	5	120	1200	5	180	5	30	1050	750	1500	2250	114	20.6	15.85	96	9.8	7.2	5.4	5	9.1
2297	1	2	6	5	120	5	120	1200	5	180	5	30	1050	750	1500	2250	119	20.9	14.76	125	6.5	6.6	3.2	5	6.5
2299	1	2	6	5	120	5	120	1200	5	180	5	30	1050	750	1500	2250	116	21.1	15.68	113	11.7	6.5	5.7	5	6
2301	1	2	6	5	120	5	120	1200	5	180	5	30	1050	750	1500	2250	123	26.8	17.71	100	3.6	6.2	3.2	5	8.5
2304	1	2	6	5	120	5	120	1200	5	180	5	30	1050	750	1500	2250	122	24	16.12	102	17	7.3	3.4	5	8.5
2305	1	2	6	5	120	5	120	1200	5	180	5	30	1050	750	1500	2250	110	20.5	16.94	100	1.2	6.9	3.7	5	4
2307	1	2	6	5	120	5	120	1200	5	180	5	30	1050	750	1500	2250	118	20.9	15.01	107	9	6.3	2.1	5	8.1
2308	1	2	6	5	120	5	120	1200	5	180	5	30	1050	750	1500	2250	118	22	15.8	116	9.1	6.5	4.2	5	6.5
2310	1	2	6	5	120	5	120	1200	5	180	5	30	1050	750	1500	2250	118	22.8	16.37	102	3.2	6.8	4.4	5	9
2311	1	2	6.5	5	120	5	120	1200	5	180	5	30	1050	750	1500	2250	121	29.3	20.01	116	14.4	6.3	5	5	7.5
2312	1	2	6	5	180	5	120	1500	5	180	5	30	1050	750	1800	2550	118	22.3	16.02	132	11.5	6.3	4.7	5	9
2313	1	2	6	5	120	5	120	1200	5	180	5	30	1050	750	1500	2250	124	18.9	12.29	100	5.1	7	5.5	5	5.5
2314	1	2	6.5	5	120	5	120	1200	5	180	5	30	1050	750	1500	2250	114	18.9	14.54	104	2.5	6.2	4.3	4	9
2315	1	2	6	5	180	5	120	1500	5	180	5	30	1050	750	1800	2550	115	20.5	15.5	123	14.1	6.5	4.5	5	10.5
2318	1	2	6.5	5	120	5	120	1200	5	180	5	30	1050	750	1500	2250	115	19.5	14.74	115	1.7	6.3	4.1	4	6
2319	1	2	6.5	5	120	5	120	1200	5	180	5	30	1050	750	1500	2250	117	21.3	15.56	110	11.2	6	3.4	5	7.1
2320	1	2	6.5	5	120	5	120	1200	5	180	5	30	1050	750	1500	2250	124	23.3	15.15	136	6.8	5.7	3.3	5	10.1
2322	1	2	6	5	120	5	120	1200	5	180	5	30	1050	750	1500	2250	115	21.6	16.33	121	10.7	6.6	3.5	5	7.5
2323	1	2	6.5	5	120	5	120	1200	5	180	5	30	1050	750	1500	2250	127	27.4	16.99	124	10.1	7.3	3.7	5	8
2325	1	2	6.5	5	120	5	120	1200	5	180	5	30	1050	750	1500	2250	999.9	30.5	999	95	-2.6	6.5	5.3	6	9
2326	1	2	6.5	5	180	5	120	1500	5	180	5	30	1050	750	1800	2550	123	25.2	16.66	112	-1	6	3	5	11
2328	1	2	6.5	5	180	5	120	1500	5	180	5	30	1050	750	1800	2550	115	18.5	13.99	105	10	5	4	5	9.5
2329	1	2	6	5	180	5	120	1500	5	180	5	30	1050	750	1800	2550	120	23.2	16.11	113	9.2	6.2	3	5	6.3
2330	1	2	6	5	180	5	120	1500	5	180	5	30	1050	750	1800	2550	125	999.9	999	100	3.7	6.8	7.2	5	7.2
2331	1	2	6	5	120	5	120	1200	5	180	5	30	1050	750	1500	2250	119	24.8	17.51	125	6.6	5.9	4.9	5	9
2332	1	2	4.5	5	270	5	120	1950	5	270	5	0	1350	600	2700	3300	104	20.4	18.86	75	10.1	9	999.9	9	3.5
2333	1	2	6.5	5	120	5	120	1200	5	180	5	30	1050	750	1500	2250	103	13.8	13.01	92	6.9	7.3	6.3	5	4
2334	1	2	6	5	180	5	120	1500	5	180	5	30	1050	750	1800	2550	106	20	17.8	92	8.1	6.5	4.7	5	4
2352	2	1	3.5	3	120	2	120	600	2	50	3	25	175	315	460	775	98	14.2	14.79	24	9	12.3	7.2	9	2.5
2353	2	1	3.5	5	120	5	80	1000	5	150	5	80	1150	800	1350	2150	105	19.8	17.96	77	11.8	7.3	8.4	6	4.2
2354	2	1	3	7	120	7	120	1680	7	60	7	60	840	1260	1260	2520	106	16.8	14.95	100	8.5	7	11.1	4	5
2355	2	1	3.5	5	270	5	120	1950	5	270	5	0	1350	600	2700	3300	97	14.4	15.3	89	4.3	8.6	29	8	3
2356	2	1	3.5	5	120	5	80	1000	5	200	5	80	1400	800	1600	2400	100	17.1	17.1	95	16.1	7.1	6	7	3.3
2357	2	1	4	5	120	5	120	1200	5	90	5	120	1050	1200	1050	2250	100	16.3	16.3	68	13.5	7.3	9.8	6	3
2358	2	1	4.5	3	120	2	120	600	2	60	2	60	240	360	480	840	108	17.2	14.75	76	14.5	6.5	7	5	4.5
2359	2	1	4.5	5	120	5	120	1200	3	40	5	90	570	1050	720	1770	117	21.9	16	100	6	7.5	6.9	6	3
2360	2	1	4.5	5	60	5	130	950	5	60	1	25	325	675	600	1275	104	14.9	13.78	95	15.7	6.6	999.9	5	4.5
2363	2	1	5	5	30	5	130	800	5	60	5	30	450	800	450	1250	111	18.4	14.93	101	15.5	7.5	4.7	5	3
2364	2	1	5.5	3	120	2	120	600	2	60	2	60	240	360	480	840	117	22.3	16.29	81	11	6.6	5.6	6	6.5
2365	2	1	5.5	3	120	2	120	600	2	60	2	60	240	360	480	840	114	21.9	16.85	88	15	6.4	5.2	9	4.3
2366	2	1	5.5	3	120	2	120	600	2	60	2	60	240	360	480	840	106	15.7	13.97	94	10.5	6.8	5.6	4	3.5
2367	2	1	5.5	5	60	5	130	950	5	60	1	25	325	675	600	1275	113	19.4	15.19	117	19.2	6.8	26	5	4.4
2368	2	1	6.5	5	120	5	120	1200	5	180	5	30	1050	750	1500	2250	113	19.1	14.96	115	8.1	6.3	2.9	4	7.5
2370	2	1	6	5	120	5	120	1200	5	180	5	30	1050	750	1500	2250	121	24.7	16.87	112	7	6	3.5	6	8.1
2371	2	1	6	5	180	5	120	1500	5	180	5	30	1050	750	1800	2550	116	20	14.86	98	1	6.9	4	5	5.4
2372	2	2	3	5	80	5	100	900	5	200	5	80	1400	900	1400	2300	109	19.4	16.33	90	16.8	9.1	7.2	7	1
2373	2	2	3.5	3	120	2	120	600	2	50	3	25	175	315	460	775	102	14.2	13.65	34	10.5	9.5	8.2	10	2
2374	2	2	3.5	5	120	5	120	1200	3	40	5	90	570	1050	720	1770	105	18.5	16.78	73	16	7.2	5.4	7	3
2375	2	2	3	3	120	2	120	600	2	50	3	25	175	315	460	775	94	13.8	15.62	76	11	13.1	6.4	10	2.5
2376	2	2	3.5	5	120	5	120	1200	3	40	5	90	570	1050	720	1770	101	14.1	13.82	62	12.5	10.6	13.2	6	3.5
2377	2	2	3.5	5	120	5	80	1000	5	120	5	80	1000	800	1200	2000	107	17.5	15.29	87	12.8	8.3	8.7	6	4.1
2378	2	2	3.5	5	120	5	120	1200	3	40	5	90	570	1050	720	1770	103	18.2	17.16	43	14.6	9.6	4.6	7	2
2379	2	2	3.5	5	100	5	120	1100	5	200	5	80	1400	1000	1500	2500	107	17.2	15.02	79	13.7	8.3	11.7	7	3.3
2380	2	2	3.5	3	120	2	120	600	2	50	3	25	175	315	460	775	100	18.4	18.4	52	14	12.2	6.3	7	3
2381	2	2	3.5	5	120	5	120	1200	5	120	5	80	1000	1000	1200	2200	96	14.5	15.73	69	15.3	8.8	13.3	6	2.1
2382	2	2	3.5	5	120	5	80	1000	5	200	5	80	1400	800	1600	2400	105	16.5	14.97	51	13.9	7.8	13.4	10	3.6
2383	2	2	3	3	120	2	120	600	2	50	3	25	175	315	460	775	94	12.9	14.6	45	11	12.9	6.3	8	3
2384	2	2	3.5	3	120	2	120	600	2	50	3	25	175	315	460	775	97	13.8	14.67	49	12	9.3	6	11	2.5
2385	2	2	3.5	5	120	5	120	1200	5	90	5	120	1050	1200	1050	2250	102	15.3	14.71	59	13.5	10.5	5.4	8	3
2386	2	2	3.5	3	120	2	120	600	2	50	3	25	175	315	460	775	99	13.4	13.67	25	10	8.3	6.4	6	2
2387	2	2	3	3	120	2	120	600	2	50	3	25	175	315	460	775	97	13.8	14.67	36	14	8.9	9.2	7	3
2388	2	2	3	3	120	2	120	600	2	50	3	25	175	315	460	775	94	13.8	15.62	52	14	8.9	6.3	9	2
2389	2	2	3	3	120	2	120	600	2	50	3	25	175	315	460	775	94	14.9	16.86	32	15.5	11.3	4.5	10	3
2390	2	2	3.5	3	120	2	120	600	2	50	3	25	175	315	460	775	100	16.4	16.4	64	15	9.5	6	10	2.5
2391	2	2	3.5	5	120	5	80	1000	5	200	5	80	1400	800	1600	2400	112	21.2	16.9	89	14.8	7.5	10.6	6	4.5
2392	2	2	3.5	5	100	5	70	850	5	150	5	90	1200	800	1250	2050	103	18.1	17.06	90	12.4	9.4	4.4	9	2.8
2393	2	2	3.5	5	120	5	120	1200	5	120	5	80	1000	1000	1200	2200	96	14.7	15.95	105	13.1	6.6	9	6	4.6
2394	2	2	3.5	5	270	5	80	1750	5	270	5	80	1750	800	2700	3500	102	16.6	15.96	80	15.4	7.7	13.6	5	4.1
2395	2	2	3.5	5	100	5	120	1100	5	200	5	80	1400	1000	1500	2500	100	15.2	15.2	90	10.9	8.6	11	7	2.3
2396	2	2	3.5	5	100	5	60	800	5	200	5	80	1400	700	1500	2200	101	18.1	17.74	90	12.4	9.4	4.4	9	2.8
2397	2	2	3.5	5	270	5	120	1950	5	60	5	0	300	600	1650	2250	111	20.2	16.39	78	11.8	9.2	999.9	8	3
2398	2	2	3.5	3	120	2	120	600	2	50	3	25	175	315	460	775	98	12.6	13.12	60	11.5	12.3	6.9	10	4
2399	2	2	3.5	5	270	5	120	1950	5	270	5	0	1350	600	2700	3300	102	16.6	15.96	95	16.6	7.6	999.9	6	2.7
2400	2	2	3	3	120	2	120	600	2	50	3	25	175	315	460	775	100	15.4	15.4	33	14.5	9.5	5.1	11	2
2401	2	2	3.5	5	270	5	120	1950	5	60	5	0	300	600	1650	2250	108	19.7	16.89	88	15.6	7.5	999.9	6	4.1
2402	2	2	3	5	100	5	120	1100	5	200	5	80	1400	1000	1500	2500	95	15	16.62	47	12.6	11	999.9	7	2
2403	2	2	3.5	5	80	5	100	900	5	200	5	80	1400	900	1400	2300	112	17.5	13.95	97	15.6	7.1	7.3	6	4.1
2404	2	2	3.5	5	270	5	120	1950	5	270	5	0	1350	600	2700	3300	106	16.6	14.77	78	10.5	8.8	999.9	7	4.3
2405	2	2	3.5	5	120	5	120	1200	5	120	5	80	1000	1000	1200	2200	100	16.5	16.5	83	14.7	7.7	7.4	7	3.2
2406	2	2	3.5	3	120	2	120	600	2	50	3	25	175	315	460	775	102	14.2	13.65	28	10.6	10.2	5	8	3
2407	2	2	3.5	5	120	5	80	1000	5	120	5	80	1000	800	1200	2000	98	14.3	14.89	71	13.3	7.9	7.5	6	3
2408	2	2	3.5	5	120	5	120	1200	5	90	5	120	1050	1200	1050	2250	97	13.1	13.92	75	8.5	8.2	6.9	8	3
2409	2	2	3	3	120	2	120	600	2	50	3	25	175	315	460	775	93	12.3	14.22	25	8.5	8.1	5.1	9	4
2410	2	2	3	5	27	5	120	735	5	60	5	0	300	600	435	1035	97	15.2	16.15	65	14.4	11	999.9	11	3.2
2411	2	2	3.5	3	120	2	120	600	2	50	3	25	175	315	460	775	99	14.3	14.59	68	9.5	9.6	5.3	10	2.5
2412	2	2	3	3	120	2	120	600	2	50	3	25	175	315	460	775	91	13.5	16.3	30	13.3	999.9	8.8	11	2
2414	2	2	3.5	5	270	5	120	1950	5	60	5	0	300	600	1650	2250	109	19.1	16.08	98	16.3	7.8	50	7	4.2
2415	2	2	3.5	5	270	5	120	1950	5	270	5	0	1350	600	2700	3300	99	14.3	14.59	86	13	7	999.9	6	3.7
2416	2	2	3.5	5	120	5	80	1000	5	120	5	80	1000	800	1200	2000	102	15.2	14.61	94	8	8	13.2	6	2.1
2417	2	2	3.5	5	270	5	120	1950	5	270	5	0	1350	600	2700	3300	108	18.3	15.69	92	11.9	8.4	999.9	7	4.5
2418	2	2	3.5	5	270	5	120	1950	5	270	5	0	1350	600	2700	3300	102	14.9	14.32	90	16.8	7.6	31	9	3
2419	2	2	3.5	5	270	5	120	1950	5	270	5	0	1350	600	2700	3300	105	16.8	15.24	107	17.3	7.9	999.9	6	4.1
2420	2	2	3.5	5	120	5	120	1200	5	120	5	80	1000	1000	1200	2200	102	16.9	16.24	80	8.6	8.5	13.9	6	4.3
2421	2	2	3.5	3	120	2	120	600	2	50	3	25	175	315	460	775	97	15.8	16.79	50	15.5	8.3	7.4	7	3
2422	2	2	3.5	5	270	5	120	1950	5	60	5	0	300	600	1650	2250	103	17.1	16.12	100	18.4	6.6	46	6	5
2423	2	2	3.5	3	120	2	120	600	2	50	3	25	175	315	460	775	101	15.2	14.9	56	10	10.5	5.8	9	4
2424	2	2	4	5	120	5	120	1200	3	40	5	90	570	1050	720	1770	102	16.3	15.67	86	10	7.5	6	5	4
2425	2	2	4	5	120	5	120	1200	5	90	5	120	1050	1200	1050	2250	105	20.5	18.59	58	13.6	8.5	7.6	12	3
2426	2	2	4	5	120	5	120	1200	3	40	5	90	570	1050	720	1770	102	15.5	14.9	82	11.6	7.9	3.9	8	5
2427	2	2	4.5	5	270	5	120	1950	5	60	5	0	300	600	1650	2250	114	21.3	16.39	93	17.5	7.2	999.9	5	4.5
2428	2	2	4	5	120	5	120	1200	5	90	5	120	1050	1200	1050	2250	105	16.2	14.69	68	14	10.1	5.3	10	3
2429	2	2	4.5	5	30	5	130	800	5	60	5	30	450	800	450	1250	107	16.4	14.32	73	18.7	7.8	5.4	6	4.5
2430	2	2	4	5	270	5	120	1950	5	270	5	0	1350	600	2700	3300	104	16.5	15.26	80	14.2	7.5	999.9	6	4.8
2431	2	2	4	5	120	5	120	1200	5	90	5	120	1050	1200	1050	2250	100	13.8	13.8	65	7	7.3	6.7	8	3.5
2432	2	2	4.5	5	60	5	130	950	5	60	1	25	325	675	600	1275	113	19.4	15.19	85	13.2	6.8	999.9	5	4.5
2433	2	2	4.5	3	120	2	120	600	2	60	2	60	240	360	480	840	104	15.5	14.33	82	18	8.3	7.6	6	2.5
2434	2	2	4	5	120	5	120	1200	5	90	5	120	1050	1200	1050	2250	104	15.5	14.33	69	11	10.6	5.4	10	2
2435	2	2	4	5	120	5	120	1200	5	90	5	120	1050	1200	1050	2250	104	16.2	14.98	75	3.5	7.2	4.9	7	3
2436	2	2	4.5	5	120	5	120	1200	5	90	5	120	1050	1200	1050	2250	117	19.3	14.1	64	10	7.7	6.7	9	7
2437	2	2	4.5	5	120	5	120	1200	3	40	5	90	570	1050	720	1770	110	19.9	16.45	92	16.2	7.7	4.5	6	4
2438	2	2	4.5	5	270	5	120	1950	5	60	5	0	300	600	1650	2250	109	21.5	18.1	83	11.3	7.3	999.9	6	4
2439	2	2	4.5	5	60	5	130	950	5	60	1	25	325	675	600	1275	109	18.1	15.23	102	15.5	8.2	999.9	5	4
2440	2	2	4.5	5	120	5	120	1200	5	90	5	120	1050	1200	1050	2250	106	17.8	15.84	77	15	7.5	4.3	8	3
2441	2	2	4.5	5	270	5	120	1950	5	60	5	0	300	600	1650	2250	112	19.9	15.86	81	15.2	7.6	999.9	6	3.8
2442	2	2	4.5	5	60	5	130	950	5	60	1	25	325	675	600	1275	109	19.9	16.75	81	17.6	7.3	999.9	5	4
2444	2	2	4.5	5	60	5	130	950	5	60	1	25	325	675	600	1275	104	15.3	14.15	85	18.2	6.8	40.9	5	3.5
2445	2	2	4	5	270	5	120	1950	5	60	5	0	300	600	1650	2250	106	18.3	16.29	95	15.2	8.6	36	9	4.5
2446	2	2	4.5	5	270	5	120	1950	5	60	5	0	300	600	1650	2250	114	17.9	13.77	98	19.4	7.4	999.9	6	4.5
2447	2	2	4	5	120	5	120	1200	3	40	5	90	570	1050	720	1770	109	15.5	13.05	81	16.5	8	4.4	6	3
2448	2	2	4	5	120	5	120	1200	5	90	5	120	1050	1200	1050	2250	104	17.1	15.81	80	10.6	7.5	5	10	2.5
2449	2	2	4	5	120	5	120	1200	5	90	5	120	1050	1200	1050	2250	105	16.1	14.6	68	19.5	9.2	5.6	6	5.5
2450	2	2	4.5	3	120	2	120	600	2	60	2	60	240	360	480	840	105	16.3	14.78	77	10.7	6.9	5.4	7	2.5
2451	2	2	4.5	5	120	5	120	1200	3	40	5	90	570	1050	720	1770	102	16.7	16.05	81	12.3	6.8	6.3	6	5
2452	2	2	4	5	270	5	120	1950	5	60	5	0	300	600	1650	2250	107	19.1	16.68	90	8.6	7.6	999.9	6	4.1
2453	2	2	4.5	5	120	5	120	1200	5	90	5	120	1050	1200	1050	2250	105	15.8	14.33	83	7.5	6.1	4.3	7	2.5
2454	2	2	4.5	5	120	5	120	1200	5	90	5	120	1050	1200	1050	2250	109	18.6	15.66	78	11.5	8.2	5.7	6	4
2455	2	2	4.5	3	120	2	120	600	3	60	2	60	300	360	540	900	106	14.9	13.26	66	7	7.1	4.2	6	4
2456	2	2	4	5	120	5	120	1200	3	40	5	90	570	1050	720	1770	101	17.3	16.96	72	14.5	8.2	3.7	5	2.5
2457	2	2	4	5	120	5	120	1200	5	90	5	120	1050	1200	1050	2250	109	21.5	18.1	79	8	7.6	4.4	6	4
2458	2	2	4.5	5	270	5	120	1950	5	60	5	0	300	600	1650	2250	113	22.3	17.46	86	16.4	8.8	999.9	6	4
2460	2	2	4.5	5	120	5	120	1200	3	40	5	90	570	1050	720	1770	108	17.5	15	89	18	8.4	4.9	6	5
2461	2	2	4	5	120	5	120	1200	5	90	5	120	1050	1200	1050	2250	99	13.2	13.47	68	16	9.5	5.9	8	3
2462	2	2	4.5	5	270	5	120	1950	5	60	5	0	300	600	1650	2250	109	17.1	14.39	90	14.3	7	999.9	7	4
2463	2	2	4	5	120	5	120	1200	3	40	5	90	570	1050	720	1770	105	18.6	16.87	79	22	10.6	5.8	9	2.5
2464	2	2	4.5	5	270	5	120	1950	5	60	5	0	300	600	1650	2250	110	17.8	14.71	97	11.3	6.4	999.9	5	5
2465	2	2	4.5	3	120	2	120	600	2	60	2	60	240	360	480	840	107	16.9	14.76	84	13	7.7	9.2	6	3.5
2466	2	2	4.5	5	270	5	120	1950	5	60	5	0	300	600	1650	2250	107	16.8	14.67	90	15.1	6.8	999.9	6	4
2467	2	2	4	5	270	5	120	1950	5	60	5	0	300	600	1650	2250	108	17.3	14.83	91	14.3	8.2	999.9	9	3.5
2468	2	2	4	5	120	5	120	1200	5	90	5	120	1050	1200	1050	2250	110	999.9	999	70	14	8.9	5.6	6	3.5
2469	2	2	4	5	270	5	120	1950	5	60	5	0	300	600	1650	2250	111	16.9	13.72	95	16.1	7.4	40	6	4.8
2470	2	2	4.5	5	270	5	120	1950	5	270	5	0	1350	600	2700	3300	111	19.2	15.58	85	15.9	6.7	999.9	6	3.5
2471	2	2	4	5	120	5	120	1200	3	40	5	90	570	1050	720	1770	99	14.3	14.59	83	8.2	8.7	10.8	8	4
2472	2	2	4.5	5	120	5	120	1200	3	40	5	90	570	1050	720	1770	108	17.4	14.92	86	10	6.9	3.7	7	2.5
2473	2	2	4.5	5	120	5	120	1200	3	40	5	90	570	1050	720	1770	109	18.2	15.32	77	14	6.7	4.6	6	6.5
2474	2	2	4	5	120	5	120	1200	3	40	5	90	570	1050	720	1770	104	17.1	15.81	84	19.3	6.7	4.9	5	4.5
2475	2	2	4	5	270	5	120	1950	5	270	5	0	1350	600	2700	3300	110	18.9	15.62	72	10.9	7.9	999.9	8	4
2476	2	2	4	5	120	5	120	1200	5	90	5	120	1050	1200	1050	2250	112	20.5	16.34	72	12.3	7.3	6.7	7	3.5
2477	2	2	4.5	5	270	5	120	1950	5	60	5	0	300	600	1650	2250	114	18.6	14.31	99	10.1	6.2	999.9	5	5
2478	2	2	4	5	270	5	120	1950	5	60	5	0	300	600	1650	2250	103	15.3	14.42	105	11.7	7.8	999.9	5	4.5
2479	2	2	4.5	3	120	2	120	600	2	60	2	60	240	360	480	840	107	18.8	16.42	89	18.3	7.3	6.4	6	3
2480	2	2	4	5	60	5	130	950	5	60	1	25	325	675	600	1275	999.9	999.9	999	87	17.1	6.5	41	5	4.4
2481	2	2	4	5	270	5	120	1950	5	60	5	0	300	600	1650	2250	102	14.8	14.23	81	12	8.4	999.9	7	3.2
2482	2	2	4	5	60	5	130	950	5	60	1	25	325	675	600	1275	109	16.9	14.22	85	18.9	7.5	999.9	5	5
2483	2	2	4.5	5	270	5	120	1950	5	60	5	0	300	600	1650	2250	111	19.6	15.91	98	15.5	7.5	999.9	6	4
2484	2	2	4.5	5	60	5	130	950	5	60	1	25	325	675	600	1275	103	17.3	16.31	102	16.2	7.5	999.9	6	5
2485	2	2	5	5	30	5	130	800	5	60	5	30	450	800	450	1250	111	16.9	13.72	85	14.5	6.3	5.8	6	6
2486	2	2	5	5	60	5	120	900	5	30	5	20	250	700	450	1150	112	16.3	12.99	77	12.1	7.2	8.2	7	4
2487	2	2	5	5	60	5	130	950	5	30	5	60	450	950	450	1400	111	21.7	17.61	100	8	6.7	5.1	5	4
2490	2	2	5	5	30	5	130	800	5	60	5	30	450	800	450	1250	108	16.5	14.15	106	11.5	6.8	6.6	8	6.6
2491	2	2	5.5	5	60	5	130	950	5	60	1	25	325	675	600	1275	110	16.6	13.72	87	16.2	6.7	999.9	5	5
2492	2	2	5	5	60	5	130	950	5	60	1	25	325	675	600	1275	106	16.6	14.77	106	6.6	7	999.9	6	4
2495	2	2	5	5	60	5	130	950	5	60	1	25	325	675	600	1275	116	20.1	14.94	91	17.1	6.9	999.9	4	6.5
2496	2	2	5	3	120	2	120	600	3	60	2	60	300	360	540	900	104	15.2	14.05	93	15	6.8	4.9	5	3.5
2497	2	2	5.5	5	60	5	130	950	5	60	1	25	325	675	600	1275	111	15.4	12.5	106	9.3	7.1	999.9	5	6
2498	2	2	5.5	5	60	5	130	950	5	60	1	25	325	675	600	1275	109	17.2	14.48	112	20.6	6.6	34	5	4.2
2500	2	2	5	3	120	2	120	600	2	60	2	60	240	360	480	840	111	15.9	12.9	80	10.3	7.1	7.2	6	2.5
2503	2	2	5	5	60	5	130	950	5	60	1	25	325	675	600	1275	118	21.6	15.51	95	9.6	6.5	25	5	3.5
2504	2	2	5.5	3	120	2	120	600	2	60	2	60	240	360	480	840	110	17	14.05	97	15	6.6	4.8	6	4.5
2505	2	2	5.5	3	120	2	120	600	3	60	2	60	300	360	540	900	118	22.5	16.16	91	12.5	6.5	4.6	5	4.5
2506	2	2	5	5	30	5	130	800	5	60	5	30	450	800	450	1250	113	21.1	16.52	76	15	7.7	6	7	5
2507	2	2	5	5	60	5	130	950	5	60	1	25	325	675	600	1275	111	16	12.99	110	9.8	6.3	999.9	7	5.5
2508	2	2	5.5	3	120	2	120	600	2	60	2	60	240	360	480	840	117	23.3	17.02	83	17.2	7	6.8	6	5
2509	2	2	5	5	120	5	120	1200	5	180	5	30	1050	750	1500	2250	107	17.2	15.02	102	8	7	7.2	5	5
2510	2	2	5.5	5	60	5	130	950	5	30	5	30	300	800	450	1250	116	17.5	13.01	90	11.5	7	3.7	5	5.5
2511	2	2	5	3	120	2	120	600	2	60	2	60	240	360	480	840	118	20.1	14.44	100	15.5	6.6	5.7	6	2.5
2512	2	2	5	5	30	5	130	800	5	60	5	30	450	800	450	1250	109	16.8	14.14	83	16	6.7	4.7	5	4
2513	2	2	5.5	5	30	5	130	800	5	60	5	30	450	800	450	1250	114	18.9	14.54	94	14.8	8.2	4.1	6	3
2514	2	2	5	5	30	5	130	800	5	60	5	30	450	800	450	1250	113	20.3	15.9	89	10	7.8	7.4	7	4
2515	2	2	5	5	60	5	130	950	5	60	1	25	325	675	600	1275	109	15.6	13.13	90	15.9	7.3	999.9	4	5
2516	2	2	5.5	5	60	5	130	950	5	60	1	25	325	675	600	1275	113	18.8	14.72	118	10.8	6.7	999.9	6	6.2
2517	2	2	5.5	5	180	5	120	1500	5	180	5	30	1050	750	1800	2550	119	20.3	14.34	98	12.3	7.2	999.9	5	5
2518	2	2	5	5	30	5	130	800	5	60	5	30	450	800	450	1250	114	22.9	17.62	79	16.2	7.1	5.6	7	4
2519	2	2	5	5	120	5	120	1200	5	180	5	30	1050	750	1500	2250	999.9	24.7	999	120	13.7	6.3	3.1	5	8.5
2520	2	2	5.5	5	60	5	130	950	5	60	1	25	325	675	600	1275	116	22.5	16.72	100	20.1	6.8	999.9	5	6
2521	2	2	5	5	30	5	130	800	5	60	5	30	450	800	450	1250	113	20.1	15.74	103	14.5	6.5	7.1	6	4
2523	2	2	5.5	3	120	2	120	600	2	60	2	60	240	360	480	840	114	20.1	15.47	95	12	6.9	5.7	6	4
2524	2	2	5	5	60	5	130	950	5	60	1	25	325	675	600	1275	109	17.1	14.39	128	18.3	7.1	999.9	5	3.5
2525	2	2	5	5	60	5	130	950	5	6	1	25	55	675	330	1005	112	19.1	15.23	107	15.5	6.9	999.9	6	4.5
2526	2	2	5.5	5	60	5	130	950	5	60	1	25	325	675	600	1275	111	15.9	12.9	115	16.3	6.5	999.9	5	6.5
[truncated: 18,370 more rows]
